# Supplementary material for: The Induction of the Isoflavone Biosynthesis Pathway Is Associated with Resistance to Common Bacterial Blight in Phaseolus vulgaris L
Source: Metabolites. 2021 Jul 1;11(7):433. doi: 10.3390/metabo11070433 (PMC8306140; doi:10.3390/metabo11070433)
Supplement: Supplementary file 1 [file metabolites-11-00433-s001.zip]

Archive with 3 entries (3 files):
- Supplemental Excel S1 - Statistical analysis of DEGs in the CBB-resistant Phaseolus vulgaris RIL identified via Cuffdiff.xlsx
- Supplemental Excel S2 - Statistical analysis of DEGs in the CBB-susceptible Phaseolus vulgaris RIL identified via Cuffdiff.xlsx
- Cox et al Supplemental Information june 28.pdf
