# Supplementary material for: The Induction of the Isoflavone Biosynthesis Pathway Is Associated with Resistance to Common Bacterial Blight in Phaseolus vulgaris L
Source: Metabolites. 2021 Jul 1;11(7):433. doi: 10.3390/metabo11070433 (PMC8306140; doi:10.3390/metabo11070433)
Supplement: Supplementary file 1 [file metabolites-11-00433-s001.zip › Supplemental Excel S1 - Statistical analysis of DEGs in the CBB-resistant Phaseolus vulgaris RIL identified via Cuffdiff.xlsx]

## Sheet: 0 h Post-inoculation
Differentially expressed genes in the CBB-resistant RIL as determined by the log2 fold change of X. axonopodis (Xap) inoculated leaves versus mock-inoculated leaves at 0 h post-inoculation
FPKM values for each treatment represent the average of three experimental replicates. Significant DEGs are those with adjusted p value (q value) < 0.05. Inf denotes a DEG having transcripts detected in one treatment only.
		Treatment
Phaseolus vulgaris Gene Accession	Tracking ID	Mock (Average FPKM)	Xap (Average FPKM)	Log2 fold change	Q value
Phvul.010G144300	XLOC_024292	139.233	0.595654	-7.86881	0.0007745
Phvul.007G027200	XLOC_015202	15.3914	0.0686506	-7.80864	0.019701
Phvul.007G021100	XLOC_015173	26.0807	0.148817	-7.4533	0.0007745
Phvul.008G264700	XLOC_020537	377.208	2.27123	-7.37574	0.0007745
Phvul.006G063800	XLOC_013113	127.945	0.806016	-7.3105	0.0007745
Phvul.003G004300	XLOC_006089	155.728	1.03765	-7.22957	0.0007745
Phvul.006G146300	XLOC_014639	74.8495	0.504268	-7.21366	0.0007745
Phvul.008G257300	XLOC_019071	17.088	0.231269	-6.20727	0.0007745
Phvul.007G214800	XLOC_016063	132.578	1.81829	-6.18811	0.0007745
Phvul.003G295900	XLOC_009079	117.809	1.72802	-6.09118	0.0007745
Phvul.011G050000	XLOC_025491	117.31	2.12609	-5.78598	0.0007745
Phvul.011G167000	XLOC_026055	7.32474	0.173092	-5.40317	0.00888562
Phvul.001G242900	XLOC_001210	129.462	3.12823	-5.37103	0.0007745
Phvul.011G062100	XLOC_026636	7.93125	0.193808	-5.35485	0.0007745
Phvul.011G056900	XLOC_025534	11.3061	0.280532	-5.3328	0.0007745
Phvul.006G065300	XLOC_014241	420.229	11.0803	-5.24511	0.0007745
Phvul.004G088300	XLOC_010434	23.9287	0.668792	-5.16104	0.0007745
Phvul.001G226300	XLOC_001124	35.5813	0.998017	-5.15591	0.0007745
Phvul.004G079500	XLOC_010454	79.388	2.65588	-4.90166	0.0007745
Phvul.002G321800	XLOC_005969	15.5506	0.553195	-4.81303	0.0007745
Phvul.001G085200	XLOC_000406	673.81	25.216	-4.73993	0.0007745
Phvul.008G225600	XLOC_018916	11.2715	0.429422	-4.71414	0.0007745
Phvul.008G211800	XLOC_020291	5.22324	0.226522	-4.52722	0.0293779
Phvul.009G045000	XLOC_022381	38.3628	1.72981	-4.47103	0.0007745
Phvul.009G090600	XLOC_022621	4.16066	0.205513	-4.33951	0.032174
Phvul.006G207600	XLOC_013825	6.38972	0.321492	-4.3129	0.00262908
Phvul.011G138600	XLOC_027016	9.515	0.521129	-4.19049	0.0007745
Phvul.008G048400	XLOC_019473	3.89396	0.220868	-4.13998	0.0007745
Phvul.004G106700	XLOC_009644	171.115	11.2577	-3.92599	0.0007745
Phvul.006G168800	XLOC_014756	2.31763	0.157242	-3.88159	0.0007745
Phvul.004G129600, Phvul.004G129700, Phvul.004G129800, Phvul.004G129900, Phvul.004G130000	XLOC_010694	25.0512	1.80564	-3.7943	0.0007745
Phvul.002G326700	XLOC_004296	36.1461	2.62223	-3.78497	0.0007745
Phvul.006G078400	XLOC_013188	43.7113	3.32955	-3.71461	0.0007745
Phvul.010G023700	XLOC_024515	122.771	9.40909	-3.70577	0.0007745
Phvul.009G013600	XLOC_020843	319.351	25.047	-3.67244	0.0007745
Phvul.002G263100	XLOC_005675	22.4451	1.81507	-3.62831	0.0007745
Phvul.003G206400	XLOC_007113	1.67477	0.139303	-3.58767	0.00262908
Phvul.006G064100	XLOC_014235	63.6011	5.38226	-3.56277	0.0007745
Phvul.009G227800	XLOC_023292	305.855	26.4063	-3.53389	0.0007745
Phvul.010G156300	XLOC_024363	436.846	38.4504	-3.50606	0.0007745
Phvul.006G034000	XLOC_012966	1.87973	0.170086	-3.46619	0.0007745
Phvul.006G183600	XLOC_013710	747.598	70.1886	-3.41295	0.0007745
Phvul.004G114700	XLOC_010619	1.91562	0.182386	-3.39274	0.0007745
Phvul.002G093000	XLOC_003200	11.3517	1.11046	-3.35368	0.0007745
Phvul.002G096000	XLOC_004804	51.6871	5.1372	-3.33075	0.0007745
Phvul.007G017500	XLOC_016490	37.1942	3.78321	-3.29739	0.0007745
Phvul.008G228814, Phvul.008G229000, Phvul.008G229400	XLOC_020372	16.5722	1.69612	-3.28845	0.0007745
Phvul.003G022000	XLOC_007738	11.2445	1.20425	-3.22302	0.0007745
Phvul.005G174000	XLOC_012728	75.5595	8.30292	-3.18592	0.0007745
Phvul.011G056500	XLOC_026604	854.867	95.5549	-3.1613	0.0007745
Phvul.002G213300	XLOC_005424	25.6081	2.86923	-3.15787	0.0007745
Phvul.003G047100	XLOC_007868	4.05584	0.460937	-3.13736	0.0007745
Phvul.007G074500	XLOC_016777	0.897393	0.102241	-3.13377	0.00523164
Phvul.005G156800	XLOC_012651	76.7967	9.11895	-3.07411	0.0007745
Phvul.008G079600	XLOC_019606	0.662421	0.0791094	-3.06583	0.00473876
Phvul.001G145800	XLOC_002039	1.9071	0.229724	-3.0534	0.0261603
Phvul.004G133000	XLOC_009775	5.20546	0.630943	-3.04444	0.0007745
Phvul.005G080600	XLOC_012308	15.2733	1.86175	-3.03628	0.0007745
Phvul.004G137600	XLOC_009801	22.035	2.78228	-2.98546	0.0007745
Phvul.007G146900	XLOC_015715	0.695401	0.088027	-2.98183	0.0430847
Phvul.009G200900	XLOC_023164	13.3281	1.68872	-2.98047	0.0007745
Phvul.010G143100	XLOC_025063	0.969162	0.122817	-2.98023	0.0007745
Phvul.009G146800	XLOC_022893	20.586	2.61946	-2.97433	0.0007745
Phvul.003G148400	XLOC_006821	23.8661	3.25706	-2.87332	0.0007745
Phvul.011G163100	XLOC_026030	3.23286	0.443583	-2.86553	0.0007745
Phvul.003G255700	XLOC_007406	9.6187	1.32218	-2.86293	0.00801217
Phvul.002G120500	XLOC_003321	3.29802	0.454903	-2.85797	0.0007745
Phvul.006G151300, Phvul.006G151400	XLOC_014668	2.2	0.309913	-2.82757	0.0007745
Phvul.004G135700	XLOC_010727	1.29562	0.183355	-2.82093	0.0007745
Phvul.007G135800	XLOC_015660	1.39156	0.200308	-2.79641	0.00205123
Phvul.010G134900, Phvul.010G135000	XLOC_024236	84.6067	12.285	-2.78388	0.0007745
Phvul.003G051700	XLOC_006329	2.28015	0.332994	-2.77556	0.0007745
Phvul.007G042100	XLOC_015270	0.758695	0.111159	-2.7709	0.00888562
Phvul.003G044600	XLOC_007850	5.56313	0.829986	-2.74474	0.0007745
Phvul.002G168400	XLOC_003547	9.20693	1.3924	-2.72514	0.0007745
Phvul.008G148100	XLOC_019983	9.17757	1.40475	-2.7078	0.0007745
Phvul.004G160800	XLOC_010857	36.7428	5.64565	-2.70225	0.0007745
Phvul.009G227100	XLOC_021964	1199.97	184.997	-2.69742	0.0126046
Phvul.002G100501	XLOC_003234	1.14124	0.179132	-2.6715	0.00205123
Phvul.002G028500	XLOC_002879	5.22871	0.821508	-2.67011	0.0007745
Phvul.010G162600	XLOC_025147	64.6538	10.1655	-2.66906	0.0007745
Phvul.008G287200, Phvul.008G287300	XLOC_020642	1.24337	0.196439	-2.6621	0.00523164
Phvul.011G125700	XLOC_025837	26.2989	4.23163	-2.63572	0.0007745
Phvul.010G142600	XLOC_024281	14.4693	2.34053	-2.62809	0.0007745
Phvul.003G009200	XLOC_006130	0.656479	0.107127	-2.61543	0.00974351
Phvul.002G044500	XLOC_004551	0.739286	0.120741	-2.61422	0.00523164
Phvul.010G097300	XLOC_024853	8.25159	1.35753	-2.60369	0.0007745
Phvul.006G069300	XLOC_014261	3.54385	0.586147	-2.59598	0.0007745
Phvul.010G164200	XLOC_024408	8.71877	1.47378	-2.5646	0.0007745
Phvul.010G063900	XLOC_024696	10.249	1.74005	-2.55828	0.0007745
Phvul.003G124400	XLOC_006699	6.95379	1.18882	-2.54827	0.0007745
Phvul.008G222000	XLOC_018902	3.94669	0.687489	-2.52123	0.0007745
Phvul.007G276500,Phvul.007G276600	XLOC_016384	89.2965	15.5979	-2.51725	0.0007745
Phvul.009G257000	XLOC_022134	1.15615	0.202483	-2.51345	0.0007745
Phvul.002G060000	XLOC_004625	1.59853	0.280141	-2.51252	0.0428018
Phvul.002G303700	XLOC_004182	9.69135	1.70717	-2.50509	0.0007745
Phvul.011G085200	XLOC_025655	18.6564	3.29336	-2.50204	0.0007745
Phvul.005G032700	XLOC_011208	4.95147	0.877951	-2.49564	0.0007745
Phvul.006G146400	XLOC_013527	1.17025	0.207516	-2.49552	0.00262908
Phvul.003G219200	XLOC_008746	1.28091	0.227673	-2.49214	0.0258334
Phvul.003G295200	XLOC_007612	78.5801	13.9728	-2.49155	0.0007745
Phvul.008G128700	XLOC_019840	9.03735	1.61347	-2.48574	0.0007745
Phvul.002G111900	XLOC_004896	6.47065	1.16297	-2.47609	0.0007745
Phvul.002G018400	XLOC_002822	17.9198	3.22642	-2.47355	0.0007745
Phvul.007G050900	XLOC_016660	7.54953	1.38117	-2.4505	0.0007745
Phvul.003G188300	XLOC_008602	11.17	2.05941	-2.43933	0.0007745
Phvul.003G188300, Phvul.003G188400, Phvul.003G188300	XLOC_008602	11.17	2.05941	-2.43933	0.0007745
Phvul.005G032600	XLOC_011207	7.51573	1.40163	-2.42281	0.0007745
Phvul.005G075200	XLOC_011397	0.84692	0.15908	-2.41248	0.0268128
Phvul.002G309600	XLOC_005913	38.451	7.35412	-2.3864	0.0007745
Phvul.001G156900	XLOC_000773	108.884	21.2093	-2.36002	0.0007745
Phvul.007G091400	XLOC_015513	26.1525	5.10642	-2.35656	0.0007745
Phvul.001G040300	XLOC_000209	2.79605	0.546155	-2.35601	0.0007745
Phvul.007G135000	XLOC_015656	2.0796	0.407642	-2.35093	0.0007745
Phvul.007G090100	XLOC_016866	3.96819	0.785007	-2.3377	0.0007745
Phvul.001G263300	XLOC_002637	4.52243	0.902088	-2.32576	0.0007745
Phvul.001G154400	XLOC_000759	0.804088	0.162991	-2.30256	0.00845309
Phvul.007G017600	XLOC_015155	1.15452	0.23527	-2.29491	0.0464276
Phvul.001G220100	XLOC_002421	38.0938	7.81317	-2.28558	0.0007745
Phvul.001G087300	XLOC_000419	2.0266	0.416508	-2.28264	0.0007745
Phvul.001G033700	XLOC_000163	4.12342	0.849811	-2.27863	0.00143928
Phvul.002G314000,Phvul.002G314100	XLOC_004240	21.0579	4.39109	-2.26171	0.0007745
Phvul.003G249200	XLOC_007361	4.3874	0.918026	-2.25676	0.0007745
Phvul.004G138500	XLOC_009806	7.42922	1.55522	-2.25609	0.0007745
Phvul.002G234400	XLOC_003837	22.7308	4.80055	-2.24338	0.0007745
Phvul.009G023700	XLOC_022271	337.377	71.3814	-2.24074	0.0007745
Phvul.005G156900	XLOC_011739	181.697	39.1995	-2.21263	0.0007745
Phvul.009G002200	XLOC_020787	39.4274	8.53325	-2.20803	0.0007745
Phvul.003G109100	XLOC_008185	248.258	53.8004	-2.20615	0.0007745
Phvul.003G198500	XLOC_007075	1.53942	0.340044	-2.17859	0.0007745
Phvul.003G209600	XLOC_008698	14.1752	3.14004	-2.17452	0.0007745
Phvul.011G090500	XLOC_026781	4.02078	0.898711	-2.16155	0.0007745
Phvul.007G150700	XLOC_015738	659.009	147.755	-2.15709	0.00205123
Phvul.005G120400	XLOC_011622	0.883596	0.198224	-2.15625	0.0175534
Phvul.004G082300	XLOC_009550	11.4618	2.61023	-2.13459	0.0007745
Phvul.005G001000	XLOC_011074	7.39281	1.70161	-2.11922	0.0007745
Phvul.011G018000	XLOC_026419	7.00212	1.61444	-2.11676	0.0007745
Phvul.003G131400	XLOC_008284	99.1551	22.8702	-2.11622	0.0007745
Phvul.001G075400	XLOC_001710	13.0884	3.0218	-2.11481	0.0007745
Phvul.006G117800	XLOC_014501	0.853699	0.199474	-2.09753	0.0007745
Phvul.011G045100	XLOC_025462	9.69895	2.27509	-2.09191	0.0007745
Phvul.002G032866	XLOC_004486	1.20318	0.285934	-2.0731	0.0179144
Phvul.008G003500	XLOC_019254	43.5231	10.3683	-2.0696	0.0007745
Phvul.009G152200	XLOC_021588	15.3888	3.67924	-2.06441	0.0007745
Phvul.003G142200	XLOC_006776	10.5416	2.52347	-2.06262	0.0007745
Phvul.001G234700,Phvul.001G234800	XLOC_002491	8.84274	2.12133	-2.05952	0.0007745
Phvul.002G084700	XLOC_004752	1.24707	0.29919	-2.05941	0.00523164
Phvul.002G110800	XLOC_003280	54.7077	13.2196	-2.04906	0.0007745
Phvul.003G162800	XLOC_008466	0.702388	0.169997	-2.04676	0.0343226
Phvul.008G152900	XLOC_019934	18.6456	4.57524	-2.02692	0.0007745
Phvul.001G020100	XLOC_000099	31.6539	7.79084	-2.02253	0.0007745
Phvul.005G104600	XLOC_011546	19.7845	4.88396	-2.01824	0.0007745
Phvul.006G067600	XLOC_014252	6.45223	1.60429	-2.00786	0.0007745
Phvul.003G238200	XLOC_007294	119.217	477.749	2.00266	0.0007745
Phvul.008G207300	XLOC_018826	14.6337	58.9376	2.00989	0.0007745
Phvul.007G060900	XLOC_016709	0.264547	1.06645	2.01122	0.00711265
Phvul.009G072700	XLOC_021162	0.97628	3.94661	2.01525	0.00143928
Phvul.008G000200	XLOC_019238	0.388457	1.63563	2.07402	0.00143928
Phvul.001G157500	XLOC_002105	4.12552	17.703	2.10134	0.0007745
Phvul.003G203400	XLOC_007102	2.15104	9.25373	2.105	0.0007745
Phvul.005G084800	XLOC_011454	8.3586	36.0875	2.11017	0.0007745
Phvul.002G077400	XLOC_004715	18.3654	79.3858	2.11189	0.0007745
Phvul.011G055600	XLOC_025519	3.6969	16.0752	2.12045	0.0007745
Phvul.004G107700	XLOC_010582	51.0517	222.507	2.12382	0.0007745
Phvul.002G024200	XLOC_002854	0.775678	3.43718	2.14769	0.0126046
Phvul.002G240100	XLOC_005555	0.616782	2.75472	2.15907	0.0217917
Phvul.007G186500	XLOC_015913	12.4916	56.7296	2.18314	0.0007745
Phvul.009G173000	XLOC_023012	1.52208	6.95547	2.1921	0.0007745
Phvul.003G147400	XLOC_006815	1.05885	4.9442	2.22324	0.0007745
Phvul.009G089300	XLOC_022615	3.98552	18.8355	2.24061	0.0007745
Phvul.003G205700	XLOC_007111	1.14165	5.44768	2.25452	0.0007745
Phvul.009G180401	XLOC_021731	24.4821	118.548	2.27568	0.0007745
Phvul.005G099500	XLOC_011524	31.2519	152.696	2.28865	0.0007745
Phvul.003G053700	XLOC_007908	15.2269	77.0758	2.33966	0.0245041
Phvul.002G142600	XLOC_003418	0.499621	2.62261	2.3921	0.00143928
Phvul.007G110600	XLOC_015652	24.385	129.735	2.41151	0.0007745
Phvul.003G052400	XLOC_006335	1.79673	9.75565	2.44086	0.0007745
Phvul.011G183500	XLOC_026141	0.51155	2.82213	2.46383	0.0245041
Phvul.003G137600	XLOC_008316	5.40875	32.1254	2.57035	0.0007745
Phvul.009G032100	XLOC_020948	6.62873	39.5811	2.57801	0.0007745
Phvul.007G215200	XLOC_016066	5.58136	36.1713	2.69616	0.0007745
Phvul.008G175700	XLOC_018668	1.10698	7.23392	2.70815	0.0007745
Phvul.011G214200	XLOC_027336	1.22069	8.40893	2.78423	0.0007745
Phvul.011G024801	XLOC_026464	12.7424	90.0528	2.82113	0.0007745
Phvul.008G175800, Phvul.008G175900, Phvul.008G176000	XLOC_018669	28.9704	260.687	3.16966	0.0007745
Phvul.009G152500	XLOC_021590	1.95967	17.6632	3.17206	0.0007745
Phvul.002G122200	XLOC_003330	5.74465	53.7033	3.22472	0.0007745
Phvul.005G111100	XLOC_012475	9.26797	87.1926	3.23388	0.0007745
Phvul.003G147700	XLOC_006817	7.13088	68.162	3.25681	0.0007745
Phvul.002G231500,Phvul.002G231700	XLOC_003830	7.1278	71.4876	3.32616	0.0007745
Phvul.002G231600	XLOC_003831	2.70604	28.8563	3.41463	0.00205123
Phvul.004G044100	XLOC_010247	1.06993	11.9863	3.48579	0.0007745
Phvul.002G049700	XLOC_004581	13.1432	189.174	3.84733	0.0007745
Phvul.003G147600	XLOC_008383	0.798635	11.9077	3.89821	0.0007745
Phvul.003G147500	XLOC_006816	1.23306	18.7502	3.92659	0.0007745
Phvul.008G016500, Phvul.008G016600	XLOC_017839	3.66788	60.8005	4.05107	0.0007745
Phvul.010G125400	XLOC_024193	0.601445	11.9859	4.31676	0.0007745
Phvul.001G145900	XLOC_002040	1.3226	0	Inf	0.0007745
Phvul.001G158300	XLOC_000779	6.3692	0	Inf	0.0189943
Phvul.001G255400	XLOC_002591	0.900116	0	Inf	0.00143928
Phvul.002G240900	XLOC_003871	0.680339	0	Inf	0.0007745
Phvul.003G157900	XLOC_006867	4.41324	0	Inf	0.0453203
Phvul.004G119400	XLOC_009701	5.11113	0	Inf	0.0007745
Phvul.011G203450	XLOC_027284	1.13087	0	Inf	0.0007745
#N/A	XLOC_006186	3.89928	0	Inf	0.0007745
#N/A	XLOC_009121	0	0.967138	Inf	0.0007745
#N/A	XLOC_025196	1.09675	0	Inf	0.0207549
#N/A	XLOC_015034	0.825753	0	Inf	0.00473876

## Sheet: 8 h Post-inoculation
Differentially expressed genes in the CBB-resistant RIL as determined by the log2 fold change of X. axonopodis (Xap) inoculated leaves versus mock-inoculated leaves at 8 h post-inoculation
FPKM values for each treatment represent the average of three experimental replicates. Significant DEGs are those with adjusted p value (q value) < 0.05. Inf denotes a DEG with Log2 fold change of infinite value where transcripts were detected in one treatment only.
		Treatment
Phaseolus vulgaris Gene Accession	Tracking ID	Mock (Average FPKM)	Xap (Average FPKM)	Log2 fold change	Q value
Phvul.004G142401, Phvul.004G142500, Phvul.004G142600, Phvul.004G142700	XLOC_009825	0.723325	0.162463	-2.15453	0.0007745
Phvul.009G158300,Phvul.009G158400	XLOC_022942	4.97887	1.15593	-2.10676	0.00262908
Phvul.008G207300	XLOC_018826	6.79122	28.5208	2.07027	0.0007745
Phvul.008G249900	XLOC_020455	0.238267	1.07474	2.17333	0.0284215
Phvul.005G111100	XLOC_012475	5.47903	25.6802	2.22867	0.0007745
Phvul.002G231500,Phvul.002G231700	XLOC_003830	5.70133	27.167	2.25249	0.0007745
Phvul.006G075600	XLOC_013178	0.339169	1.76015	2.37562	0.0137826
Phvul.004G044100	XLOC_010247	0.63649	4.14974	2.70481	0.0007745
Phvul.002G049700	XLOC_004581	9.95908	70.0927	2.81518	0.0007745
Phvul.002G122200	XLOC_003330	2.31051	16.416	2.82882	0.0007745
Phvul.010G125400	XLOC_024193	0.50445	3.84258	2.92929	0.0007745
Phvul.008G175800, Phvul.008G175900, Phvul.008G176000	XLOC_018669	12.2341	109.184	3.15779	0.0007745
Phvul.009G152500	XLOC_021590	0.588985	5.56202	3.23931	0.0118033
Phvul.003G147500	XLOC_006816	0.438505	6.79289	3.95336	0.0007745
Phvul.008G016500,Phvul.008G016600	XLOC_017839	1.40543	21.8389	3.95782	0.0007745
Phvul.004G122000	XLOC_009720	0.158254	2.7077	4.09675	0.0007745
Phvul.003G147400	XLOC_006815	0.121668	2.37517	4.28701	0.0361283
#N/A	XLOC_011019	1.41473	0	Inf	0.0370177
#N/A	XLOC_015051	0.837967	0	Inf	0.00571504

## Sheet: 24 h Post-inoculation
Differentially expressed genes in the CBB-resistant RIL as determined by the log2 fold change of X. axonopodis (Xap) inoculated leaves versus mock-inoculated leaves at 24 h post-inoculation
FPKM values for each treatment represent the average of three experimental replicates. Significant DEGs are those with adjusted p value (q value) < 0.05. Inf denotes a DEG with Log2 fold change of infinite value where transcripts were detected in one treatment only.
		Treatment
Phaseolus vulgaris Gene Accession	Tracking ID	Mock (Average FPKM)	Xap (Average FPKM)	Log2 fold change	Q value
Phvul.009G089300	XLOC_022615	5.66789	1.32749	-2.09411	0.0007745
Phvul.008G003200	XLOC_019253	0.860433	0.205442	-2.06633	0.00845309
Phvul.003G281200	XLOC_007531	0.825164	0.205703	-2.00412	0.0399403
Phvul.011G048800	XLOC_026571	3.83528	15.5166	2.01641	0.0007745
Phvul.008G259800	XLOC_020508	4.70061	19.0587	2.01953	0.0007745
Phvul.011G097400	XLOC_025709	21.4433	90.1006	2.07101	0.0007745
Phvul.010G062900	XLOC_023833	3.6906	15.7287	2.09147	0.0007745
Phvul.009G253300	XLOC_023415	0.156459	0.668664	2.0955	0.0133904
#N/A	XLOC_023351	2.81932	12.2325	2.1173	0.0007745
Phvul.010G120700	XLOC_024955	0.16015	0.709081	2.14653	0.0164459
Phvul.002G275000	XLOC_004047	2.36879	10.5828	2.1595	0.0007745
Phvul.001G212300	XLOC_002386	1.42036	6.45679	2.18456	0.00318366
Phvul.005G115200	XLOC_011592	0.683678	3.14572	2.202	0.0343226
Phvul.006G111700	XLOC_014470	3.39926	15.7442	2.21153	0.0007745
Phvul.009G070800	XLOC_022520	11.0602	51.3926	2.21619	0.0007745
Phvul.001G243600	XLOC_002530	0.208773	0.990906	2.24681	0.0228259
Phvul.003G048800	XLOC_007881	2.41654	11.5453	2.25629	0.0007745
Phvul.008G235100	XLOC_018952	4.64275	22.3849	2.26947	0.0007745
Phvul.011G036600	XLOC_026519	1.06292	5.20539	2.29197	0.00205123
Phvul.007G074600,Phvul.007G074800,Phvul.007G074900,Phvul.007G075000	XLOC_015436	7.48617	36.7652	2.29604	0.0007745
Phvul.002G293000	XLOC_005834	1.4247	6.99948	2.29659	0.0007745
Phvul.003G251200	XLOC_008890	0.285161	1.41178	2.30767	0.0430847
Phvul.003G030601	XLOC_007776	0.445069	2.21714	2.3166	0.036425
#N/A	XLOC_023352	6.84834	34.2689	2.32307	0.00888562
Phvul.008G287200,Phvul.008G287300	XLOC_020642	0.496987	2.48798	2.32369	0.00143928
Phvul.008G169800	XLOC_018636	2.49165	12.7458	2.35485	0.0007745
Phvul.005G100600	XLOC_012407	2.50065	13.0187	2.38021	0.0007745
Phvul.001G087100	XLOC_000418	3.39605	17.8695	2.39557	0.0007745
Phvul.010G111900	XLOC_024908	3.8452	20.4074	2.40796	0.0007745
Phvul.001G170800	XLOC_002172	0.472242	2.5405	2.42751	0.00931584
Phvul.002G177900	XLOC_005245	0.111748	0.616024	2.46274	0.0349298
Phvul.009G167200	XLOC_021671	0.833214	4.76298	2.51511	0.00571504
Phvul.007G273400	XLOC_016369	1.44415	8.62448	2.57821	0.0007745
Phvul.009G250400	XLOC_022094	3.3531	21.4331	2.67627	0.0007745
Phvul.006G183100	XLOC_013708	1.16785	7.48595	2.68033	0.0007745
Phvul.005G088600	XLOC_012346	7.18208	46.2447	2.68681	0.0007745
Phvul.007G035500	XLOC_015235	0.297705	2.131	2.83957	0.00571504
Phvul.001G194700,Phvul.001G194900	XLOC_002292	11.5615	85.5014	2.88662	0.0007745
Phvul.007G029800	XLOC_015213	0.10116	0.748995	2.88831	0.0189943
Phvul.001G067400	XLOC_001676	0.699288	5.26273	2.91185	0.0007745
Phvul.001G002200	XLOC_001342	1.52618	12.1616	2.99433	0.0007745
Phvul.003G034400	XLOC_007798	2.15198	17.1968	2.99841	0.0007745
Phvul.004G162500	XLOC_010871	2.69905	21.8702	3.01844	0.0007745
Phvul.008G225500	XLOC_018915	1.23441	10.3796	3.07186	0.0007745
Phvul.011G095500	XLOC_025694	1.09188	9.54425	3.12782	0.0007745
Phvul.009G045700	XLOC_022386	1.7241	15.437	3.16247	0.0007745
Phvul.007G066520	XLOC_016734	0.396563	3.60042	3.18254	0.0007745
Phvul.008G207300	XLOC_018826	3.51322	33.7578	3.26435	0.0007745
Phvul.008G238500	XLOC_020406	0.227103	2.33187	3.36007	0.0007745
#N/A	XLOC_023518	0.269734	3.57448	3.72813	0.0007745
Phvul.005G122501	XLOC_012533	0.1438	1.96044	3.76904	0.00318366
Phvul.003G066700	XLOC_006401	0.492284	7.08289	3.84678	0.00371852
Phvul.005G057400	XLOC_012186	0.558321	8.0823	3.8556	0.0160726
Phvul.011G003100	XLOC_025253	0.899839	13.8136	3.94028	0.0007745
Phvul.009G045601	XLOC_022385	0.992181	15.2406	3.94117	0.0007745
Phvul.010G062500	XLOC_023832	0.273062	4.24063	3.95698	0.0007745
Phvul.004G022700	XLOC_010144	0.125902	1.98223	3.97676	0.00423601
Phvul.010G090100	XLOC_023994	0.236969	3.89069	4.03726	0.0113973
Phvul.002G297100	XLOC_005853	0.892528	17.8044	4.31819	0.00801217
Phvul.009G143800	XLOC_022878	0.163558	4.82943	4.88398	0.00801217
Phvul.007G099700	XLOC_016910	0.337399	17.5976	5.70478	0.0007745
#N/A	XLOC_009124	0.241005	12.6349	5.71221	0.0007745
Phvul.008G144100	XLOC_019920	0.110427	7.51293	6.08821	0.033715
#N/A	XLOC_002678	2.07188	0	Inf	0.00888562
Phvul.001G158300	XLOC_000779	0	7.3003	Inf	0.0149407
Phvul.001G203300	XLOC_002342	0	1.11411	Inf	0.0153203
Phvul.003G212700	XLOC_007147	0	0.78367	Inf	0.0007745
Phvul.003G292400	XLOC_007595	0	0.66564	Inf	0.0007745
Phvul.004G011800	XLOC_009209	0	1.47848	Inf	0.0007745
Phvul.005G079650	XLOC_012282	0	1.42907	Inf	0.0122038
Phvul.006G165800	XLOC_013618	0	0.711816	Inf	0.0007745
Phvul.007G066500	XLOC_016733	0	1.15437	Inf	0.0007745
#N/A	XLOC_025168	0	1.41455	Inf	0.0221396

## Sheet: 48 h Post-inoculation
Differentially expressed genes in the CBB-resistant RIL as determined by the log2 fold change of X. axonopodis (Xap) inoculated leaves versus mock-inoculated leaves at 48 h post-inoculation
FPKM values for each treatment represent the average of three experimental replicates. Significant DEGs are those with adjusted p value (q value) < 0.05. Inf denotes a DEG with Log2 fold change of infinite value where transcripts were detected in one treatment only.
		Treatment
Phaseolus vulgaris Gene Accession	Tracking ID	Mock (Average FPKM)	Xap (Average FPKM)	Log2 fold change	Q value
Phvul.008G174800	XLOC_020079	1.44011	0.171237	-3.07211	0.0370177
Phvul.008G218500	XLOC_020317	2.20174	0.315983	-2.80073	0.00423601
Phvul.008G003200	XLOC_019253	0.949671	0.140796	-2.75382	0.00888562
Phvul.006G035050, Phvul.006G035100	XLOC_014072	3.13529	0.523237	-2.58306	0.00143928
Phvul.011G026700	XLOC_025370	118.775	21.6632	-2.45491	0.0007745
Phvul.002G296700	XLOC_004146	0.64347	0.120887	-2.41222	0.00523164
Phvul.008G037500	XLOC_019416	1.48902	0.305799	-2.28371	0.00205123
Phvul.005G113800	XLOC_012492	2.21819	0.458349	-2.27486	0.0007745
Phvul.003G169100	XLOC_008495	17.5114	3.65466	-2.26048	0.0007745
Phvul.008G076300	XLOC_018163	1.81708	0.408669	-2.15261	0.0207549
Phvul.006G202700	XLOC_013800	128.81	31.8427	-2.01621	0.0007745
Phvul.009G089300	XLOC_022615	1.02144	0.253444	-2.01086	0.0444858
Phvul.003G251000	XLOC_008889	4.71082	18.8468	2.00027	0.0007745
Phvul.011G013600	XLOC_026393	0.594404	2.37973	2.00128	0.0007745
Phvul.008G223500	XLOC_018908	0.284588	1.14007	2.00218	0.027467
Phvul.007G022600	XLOC_015181	0.939666	3.76677	2.00311	0.00931584
Phvul.008G194828	XLOC_020199	0.43383	1.74167	2.00527	0.0007745
Phvul.002G239400	XLOC_003864	1.30628	5.25749	2.00891	0.0007745
Phvul.008G238200	XLOC_020404	39.6539	159.998	2.01252	0.00205123
Phvul.008G224400	XLOC_018912	0.842125	3.40717	2.01647	0.0122038
Phvul.003G104400	XLOC_008131	9.62464	38.9506	2.01684	0.0007745
Phvul.007G260400	XLOC_017627	0.524428	2.12508	2.0187	0.0007745
Phvul.006G198200	XLOC_014908	0.844061	3.42172	2.0193	0.0007745
Phvul.010G075400	XLOC_023941	3.92305	15.925	2.02125	0.0007745
Phvul.008G127200	XLOC_019827	1.1599	4.70988	2.02169	0.0007745
Phvul.003G146700	XLOC_008379	0.854764	3.48187	2.02627	0.00205123
Phvul.009G156300	XLOC_021607	0.543684	2.2185	2.02874	0.0164459
Phvul.008G094500	XLOC_018253	0.822047	3.35442	2.02877	0.0007745
Phvul.001G108101	XLOC_001834	2.75554	11.252	2.02978	0.0007745
Phvul.004G157900	XLOC_009903	0.762887	3.11884	2.03147	0.00571504
Phvul.008G048466	XLOC_018000	14.6221	59.8294	2.03271	0.00205123
Phvul.002G046100	XLOC_004560	0.229135	0.943393	2.04166	0.00205123
Phvul.005G097500	XLOC_011519	0.652475	2.68827	2.04268	0.00571504
Phvul.006G192400	XLOC_013751	0.429939	1.77477	2.04543	0.0007745
Phvul.006G020700	XLOC_013991	1.98156	8.20722	2.05026	0.0007745
Phvul.006G002700	XLOC_012858	4.2089	17.4332	2.05032	0.0007745
Phvul.009G154100	XLOC_022924	0.419384	1.7562	2.06612	0.0007745
Phvul.009G158300, Phvul.009G158400	XLOC_022942	0.852556	3.57527	2.06818	0.00262908
Phvul.008G288600, Phvul.008G288700	XLOC_019217	1.61651	6.78487	2.06944	0.0007745
Phvul.009G138900	XLOC_021516	7.29544	30.6718	2.07184	0.0007745
Phvul.004G129300, Phvul.004G129400	XLOC_009760	0.33352	1.40493	2.07465	0.00523164
Phvul.010G070250	XLOC_024783	1.268	5.34345	2.07522	0.0007745
Phvul.010G111900	XLOC_024908	9.44381	39.8056	2.07553	0.0007745
Phvul.004G122000	XLOC_009720	1.65191	7.00581	2.08442	0.00473876
Phvul.003G140800	XLOC_008334	2.2533	9.64093	2.09714	0.0007745
Phvul.008G037300	XLOC_017949	8.85015	37.8932	2.09816	0.0007745
Phvul.002G318000	XLOC_004262	0.708635	3.03611	2.09911	0.0007745
Phvul.005G115200	XLOC_011592	1.7683	7.58816	2.10139	0.00205123
Phvul.005G158500	XLOC_012659	2.60197	11.1712	2.10211	0.0007745
Phvul.007G101400	XLOC_016924	0.837423	3.59663	2.10262	0.0109897
Phvul.003G029400	XLOC_006226	0.394343	1.7046	2.11191	0.00205123
Phvul.004G155900	XLOC_010830	0.275465	1.19754	2.12013	0.00371852
Phvul.007G048900, Phvul.007G049100, Phvul.007G049200	XLOC_016644	3.25262	14.1482	2.12095	0.0007745
Phvul.002G318200	XLOC_004264	0.833888	3.62879	2.12156	0.0007745
Phvul.008G193900	XLOC_020192	1.73934	7.5748	2.12267	0.0007745
Phvul.007G252500	XLOC_017584	0.277457	1.20935	2.12389	0.00318366
Phvul.003G129200	XLOC_008275	0.848455	3.69816	2.1239	0.00262908
Phvul.008G207300	XLOC_018826	14.0829	61.8819	2.13557	0.0007745
Phvul.006G196900	XLOC_014899	126.986	559.47	2.13939	0.0007745
Phvul.011G025100	XLOC_025362	9.35956	41.2799	2.14093	0.0007745
Phvul.002G113000	XLOC_004904	6.14264	27.1291	2.14291	0.0007745
Phvul.001G226100	XLOC_001122	3.87415	17.1231	2.14399	0.0007745
Phvul.002G258600	XLOC_005654	2.50514	11.1417	2.153	0.0007745
Phvul.009G180501	XLOC_021732	0.615639	2.74328	2.15575	0.00801217
Phvul.002G217900	XLOC_005446	0.356904	1.60363	2.16774	0.00205123
Phvul.010G057300, Phvul.010G057500, Phvul.010G057600	XLOC_024651	0.347199	1.56254	2.17006	0.0007745
Phvul.003G237400	XLOC_007287	21.1499	95.4665	2.17434	0.0007745
Phvul.002G188800	XLOC_005304	9.97421	45.075	2.17605	0.0007745
Phvul.011G034800	XLOC_025407	0.988985	4.47099	2.17657	0.0007745
Phvul.008G014600	XLOC_017830	0.628902	2.84538	2.17772	0.0153203
Phvul.008G289200	XLOC_020652	0.351313	1.59033	2.17849	0.0255004
Phvul.005G108900	XLOC_011560	1.23318	5.62648	2.18985	0.0007745
Phvul.006G178800	XLOC_013684	2.60618	11.9046	2.19152	0.0007745
Phvul.001G264400	XLOC_002645	1.06749	4.88356	2.19371	0.0340194
Phvul.005G137300	XLOC_012609	0.3622	1.66123	2.1974	0.0109897
Phvul.009G210100	XLOC_023211	1.7302	7.96648	2.20301	0.0007745
Phvul.004G141200	XLOC_009822	0.52647	2.43759	2.21103	0.0007745
Phvul.006G022800	XLOC_014007	1.29764	6.01351	2.21232	0.0007745
Phvul.006G194200	XLOC_013759	0.251821	1.17003	2.21607	0.0007745
Phvul.010G000300	XLOC_024417	1.42929	6.66257	2.22078	0.0007745
Phvul.008G248900	XLOC_020451	0.712613	3.34168	2.22938	0.0007745
Phvul.003G272900	XLOC_007490	2.74514	12.8932	2.23166	0.0007745
Phvul.010G128900	XLOC_024208	21.3525	100.49	2.23458	0.0007745
Phvul.002G219300	XLOC_003778	2.27194	10.7374	2.24064	0.0007745
Phvul.001G102300	XLOC_001825	1.61177	7.63036	2.24311	0.0007745
Phvul.009G227001	XLOC_023288	0.24257	1.14902	2.24393	0.00262908
Phvul.003G217100	XLOC_008735	20.884	99.277	2.24906	0.0007745
Phvul.006G142300	XLOC_013506	6.16382	29.3177	2.24988	0.0007745
Phvul.010G032000	XLOC_023681	0.122138	0.582562	2.2539	0.00571504
Phvul.002G293000	XLOC_005834	3.07262	14.6865	2.25695	0.0007745
Phvul.009G262300	XLOC_022159	0.675098	3.22999	2.25836	0.0007745
Phvul.007G026700	XLOC_016536	3.44699	16.513	2.2602	0.0007745
Phvul.006G086200, Phvul.006G086211	XLOC_014343	1.25367	6.03879	2.26811	0.0007745
Phvul.001G194700, Phvul.001G194900	XLOC_002292	45.6497	220.265	2.27056	0.0007745
Phvul.008G032200	XLOC_017916	0.988325	4.78472	2.27538	0.0007745
Phvul.001G192000	XLOC_000956	0.704191	3.42012	2.28001	0.0007745
Phvul.011G043100	XLOC_026549	4.79698	23.3837	2.2853	0.0007745
Phvul.009G167200	XLOC_021671	1.84915	9.04592	2.29041	0.00262908
Phvul.004G022700	XLOC_010144	0.822059	4.04246	2.29792	0.00143928
Phvul.005G173000	XLOC_011818	0.804607	3.96131	2.29962	0.0007745
Phvul.001G019300	XLOC_001429	1.0384	5.13549	2.30614	0.0007745
Phvul.002G040100	XLOC_004524	6.64124	32.8933	2.30827	0.0007745
Phvul.002G160600	XLOC_005167	2.24684	11.1717	2.31387	0.0007745
Phvul.003G249400	XLOC_008883	0.546322	2.71901	2.31526	0.00888562
Phvul.009G225300	XLOC_023279	16.3017	81.3737	2.31954	0.0007745
Phvul.007G160901	XLOC_017146	0.159377	0.799829	2.32725	0.0007745
Phvul.004G103900	XLOC_009624	0.26226	1.31965	2.33108	0.00423601
Phvul.002G046500	XLOC_004563	0.560581	2.83696	2.33935	0.0007745
Phvul.003G256600	XLOC_007410	3.96406	20.1564	2.34619	0.0007745
Phvul.007G016100	XLOC_016485	0.260393	1.32453	2.34672	0.0251651
Phvul.008G285000	XLOC_019200	1.00135	5.10084	2.3488	0.0007745
Phvul.011G148500	XLOC_025955	0.611019	3.12636	2.35519	0.018279
Phvul.009G244200	XLOC_023377	0.858866	4.39736	2.35613	0.0007745
Phvul.002G269300	XLOC_005712	2.92936	15.0334	2.35952	0.0007745
Phvul.002G259900	XLOC_003972	0.288872	1.48429	2.36127	0.0007745
Phvul.002G044100	XLOC_002947	2.5757	13.2349	2.3613	0.0007745
Phvul.003G109100	XLOC_008185	143.124	736.336	2.36309	0.0007745
Phvul.001G164900	XLOC_000815	0.679243	3.50048	2.36556	0.0007745
Phvul.002G268100	XLOC_005703	0.888723	4.608	2.37434	0.0007745
Phvul.003G107100	XLOC_008175	1.45879	7.57299	2.37609	0.0007745
Phvul.010G112600	XLOC_024125	0.157469	0.817859	2.37678	0.00262908
Phvul.010G155100	XLOC_025112	2.34549	12.1975	2.37863	0.0007745
Phvul.009G256400	XLOC_022131	104.601	547.253	2.38731	0.0007745
Phvul.007G041000	XLOC_016608	6.97028	36.7985	2.40036	0.0007745
Phvul.009G211000	XLOC_023213	45.2526	241.752	2.41745	0.00888562
Phvul.001G073600	XLOC_001698	0.18281	0.978982	2.42094	0.0156963
Phvul.005G111500	XLOC_012479	0.296332	1.59058	2.42427	0.0007745
Phvul.003G182600	XLOC_008573	0.464907	2.50329	2.42881	0.00371852
Phvul.008G028900	XLOC_017896	1.72552	9.31314	2.43224	0.0007745
Phvul.004G107200	XLOC_010573	5.63797	30.5143	2.43624	0.0007745
Phvul.011G108600	XLOC_025769	3.33429	18.0816	2.43907	0.0007745
Phvul.010G137300	XLOC_024248	0.144188	0.78536	2.4454	0.00473876
Phvul.010G063600	XLOC_024692	5.26543	28.7012	2.44649	0.0007745
Phvul.001G155150, Phvul.001G155201	XLOC_002091	5.92865	32.3287	2.44704	0.0007745
Phvul.004G044800, Phvul.004G044900	XLOC_009355	0.136883	0.748688	2.45142	0.00143928
Phvul.008G011400	XLOC_017815	0.289092	1.59059	2.45996	0.0007745
Phvul.003G126300	XLOC_008263	1.52393	8.44286	2.46994	0.0007745
Phvul.001G019200	XLOC_001428	0.451513	2.5079	2.47364	0.0367271
Phvul.010G059000	XLOC_023808	3.57327	19.8506	2.47387	0.0007745
Phvul.001G160100	XLOC_000789	1.47986	8.23946	2.47709	0.00711265
Phvul.007G111200	XLOC_017012	1.39956	7.83647	2.48523	0.0007745
Phvul.002G329200	XLOC_006015	0.384107	2.1537	2.48723	0.00371852
Phvul.003G034000	XLOC_006244	0.991693	5.56811	2.48922	0.00423601
Phvul.011G072200	XLOC_025605	1.50581	8.53842	2.50342	0.0007745
Phvul.002G155500	XLOC_003481	165.898	941.242	2.50427	0.0007745
Phvul.010G042200	XLOC_023728	1.55946	8.91235	2.51476	0.0007745
Phvul.007G273000	XLOC_016366	2.48679	14.2437	2.51797	0.0007745
Phvul.001G177700	XLOC_000880	6.60819	37.8885	2.51943	0.0007745
Phvul.006G090200	XLOC_014366	1.21086	6.96137	2.52334	0.0007745
Phvul.006G154700	XLOC_014688	2.52889	14.5511	2.52455	0.0007745
Phvul.007G220400	XLOC_016098	4.84755	27.9921	2.52969	0.0007745
Phvul.002G082300	XLOC_003141	3.10503	17.9607	2.53217	0.0007745
Phvul.003G160900	XLOC_006887	3.58147	20.7199	2.53239	0.0007745
Phvul.009G155800	XLOC_022933	0.575974	3.34395	2.53748	0.0007745
Phvul.002G197800	XLOC_003674	4.54346	26.4384	2.54077	0.0007745
Phvul.005G024800	XLOC_012025	2.29821	13.4077	2.54448	0.00262908
Phvul.001G087100	XLOC_000418	6.09147	35.5476	2.54489	0.0007745
Phvul.001G135200	XLOC_001985	3.20036	18.7231	2.54852	0.0007745
Phvul.001G039900	XLOC_001564	2.83366	16.6125	2.55153	0.0007745
Phvul.006G078400	XLOC_013188	11.853	69.6438	2.55474	0.0007745
Phvul.007G048800	XLOC_016643	0.270247	1.60192	2.56745	0.0007745
Phvul.003G287400, Phvul.003G287500	XLOC_007563	6.60165	39.1858	2.56943	0.0007745
Phvul.005G077501	XLOC_012273	0.535175	3.1807	2.57126	0.0007745
Phvul.008G048532	XLOC_018001	5.97298	35.8716	2.58632	0.0007745
Phvul.009G231600	XLOC_023313	0.748491	4.50276	2.58875	0.0007745
Phvul.006G102200	XLOC_013295	21.2192	127.813	2.59059	0.0007745
Phvul.011G096300	XLOC_025698	0.494708	2.99578	2.59828	0.00143928
Phvul.003G166700, Phvul.003G166800	XLOC_006923	3.16182	19.1861	2.60123	0.0007745
Phvul.006G102300	XLOC_013296	84.3108	513.253	2.60588	0.0007745
Phvul.009G032900	XLOC_022314	12.1041	74.7556	2.62669	0.0007745
Phvul.001G067400	XLOC_001676	2.57384	15.9847	2.6347	0.0007745
Phvul.004G115600	XLOC_010627	0.215308	1.33727	2.63482	0.0007745
#N/A	XLOC_023351	4.01837	24.9589	2.63487	0.0007745
Phvul.008G186200	XLOC_020142	11.8196	73.578	2.63809	0.0007745
Phvul.010G016200	XLOC_023613	0.351921	2.1914	2.63853	0.0007745
#N/A	XLOC_023352	11.8926	74.1467	2.64032	0.00205123
Phvul.007G048500, Phvul.007G048600	XLOC_016641	1.6613	10.4034	2.64667	0.0007745
Phvul.004G077400	XLOC_010423	0.750559	4.72015	2.6528	0.0007745
Phvul.009G043100	XLOC_021001	6.24559	39.4049	2.65746	0.0007745
Phvul.005G011100	XLOC_011117	0.251412	1.58788	2.65897	0.0007745
Phvul.009G043200	XLOC_022370	0.367377	2.33023	2.66514	0.00143928
Phvul.004G092100	XLOC_010449	0.444289	2.84746	2.68011	0.0007745
Phvul.003G022500	XLOC_006189	6.71566	43.0979	2.68202	0.0007745
Phvul.008G094900	XLOC_018255	1.79025	11.5687	2.692	0.0007745
Phvul.008G289500	XLOC_019220	0.691438	4.47174	2.69317	0.0007745
Phvul.009G182300	XLOC_021741	6.18685	40.1598	2.69847	0.0007745
Phvul.003G022400	XLOC_006188	0.559167	3.63128	2.69913	0.00262908
Phvul.001G088200	XLOC_001755	5.9859	39.0309	2.70498	0.0007745
Phvul.011G041400	XLOC_025443	0.245594	1.61248	2.71493	0.0007745
Phvul.001G074200	XLOC_001701	0.0842767	0.564373	2.74344	0.0436558
Phvul.003G012800	XLOC_007686	0.326414	2.1869	2.74411	0.00618913
Phvul.009G240750	XLOC_023359	4.46449	30.0071	2.74874	0.0007745
Phvul.010G134000	XLOC_025027	15.8235	106.996	2.75742	0.00845309
Phvul.002G286500, Phvul.002G286600	XLOC_004098	17.9251	121.642	2.76259	0.0007745
Phvul.001G040300	XLOC_000209	0.900652	6.13018	2.76689	0.0007745
Phvul.003G074000	XLOC_008008	0.179741	1.23061	2.77538	0.00262908
Phvul.003G024200	XLOC_007748	0.574254	3.93222	2.77558	0.0007745
#N/A	XLOC_027490	0.399582	2.74992	2.78283	0.0109897
Phvul.008G140800	XLOC_019884	2.30814	15.9009	2.78431	0.0007745
Phvul.009G189300	XLOC_023095	0.298756	2.05985	2.7855	0.0007745
Phvul.003G154800	XLOC_008422	4.68934	32.5573	2.79553	0.0007745
#N/A	XLOC_009124	4.36155	30.3685	2.79966	0.0007745
Phvul.002G223400	XLOC_003793	0.398988	2.78477	2.80314	0.0007745
Phvul.008G044900	XLOC_019453	2.26005	15.8628	2.81122	0.0281026
Phvul.002G265400	XLOC_005690	5.48395	38.5664	2.81406	0.0007745
Phvul.004G071700	XLOC_010391	0.348647	2.45803	2.81766	0.0007745
Phvul.010G044900, Phvul.010G045200	XLOC_024610	2.54161	17.9573	2.82076	0.0007745
Phvul.008G114766	XLOC_018347	1.14334	8.12991	2.82999	0.00618913
#N/A	XLOC_016664	0.405788	2.89026	2.8324	0.00205123
Phvul.009G014800	XLOC_020851	0.149532	1.06673	2.83468	0.00974351
Phvul.007G040900	XLOC_016607	33.5836	240.009	2.83726	0.0007745
Phvul.007G066300	XLOC_015395	1.26634	9.07495	2.84122	0.0007745
Phvul.006G085200	XLOC_014337	0.51322	3.69253	2.84696	0.0007745
Phvul.007G123958	XLOC_016983	0.459991	3.31478	2.84923	0.0007745
Phvul.010G021700	XLOC_024504	0.326085	2.35284	2.85109	0.00262908
Phvul.006G188900	XLOC_013731	0.271013	2.00075	2.88411	0.00974351
Phvul.003G079800	XLOC_006465	0.130395	0.964663	2.88713	0.0066548
Phvul.004G099100	XLOC_009608	1.25686	9.36535	2.89751	0.0007745
Phvul.001G155400	XLOC_002094	1.63089	12.1654	2.89906	0.0007745
Phvul.006G124600, Phvul.006G124700	XLOC_013427	0.224092	1.67422	2.90133	0.00205123
Phvul.002G154600	XLOC_003475	0.143547	1.08598	2.9194	0.0210986
Phvul.008G011900	XLOC_019298	0.195277	1.47922	2.92124	0.0007745
Phvul.010G005900	XLOC_024437	0.164423	1.24598	2.92179	0.00845309
Phvul.005G136700	XLOC_012604	0.19613	1.4913	2.92669	0.0007745
Phvul.001G040000	XLOC_001563	0.0687575	0.524479	2.9313	0.0488842
Phvul.008G176900	XLOC_020091	0.454336	3.50936	2.94938	0.00205123
Phvul.002G215100	XLOC_003753	0.155215	1.20104	2.95194	0.0007745
Phvul.006G194600	XLOC_013763	0.263312	2.05594	2.96495	0.0007745
Phvul.011G035600	XLOC_025410	0.158268	1.23926	2.96904	0.0007745
Phvul.011G179600	XLOC_027195	0.3698	2.92405	2.98315	0.0007745
Phvul.006G069300	XLOC_014261	2.24332	17.76	2.98493	0.0007745
Phvul.010G117200	XLOC_024935	2.89365	23.0169	2.99173	0.0007745
Phvul.011G062900	XLOC_025562	0.183093	1.45807	2.99341	0.0122038
Phvul.001G040700	XLOC_000206	2.98563	23.9375	3.00316	0.0007745
Phvul.004G018900	XLOC_009224	0.309143	2.51684	3.02527	0.0007745
Phvul.006G086100	XLOC_014342	2.2261	18.3389	3.04232	0.0007745
Phvul.011G077900	XLOC_026456	80.8056	671.128	3.05406	0.0007745
Phvul.002G019100	XLOC_002827	1.29708	10.841	3.06315	0.0007745
Phvul.006G173000	XLOC_014780	0.996937	8.35484	3.06704	0.00931584
Phvul.008G139900	XLOC_018496	137.254	1151.16	3.06817	0.0007745
Phvul.005G155800	XLOC_012649	13.6311	119.099	3.12719	0.0007745
Phvul.011G051600	XLOC_026589	0.636252	5.59692	3.13696	0.0164459
#N/A	XLOC_027462	0.571201	5.03288	3.13931	0.0126046
Phvul.007G029800	XLOC_015213	0.34585	3.04967	3.14043	0.0007745
Phvul.L000770, Phvul.L001078	XLOC_027779	3.20063	28.3484	3.14684	0.0007745
Phvul.001G194600	XLOC_002291	3.8815	34.4743	3.15084	0.0007745
Phvul.003G212600	XLOC_008712	0.210764	1.87306	3.1517	0.00371852
Phvul.008G008800	XLOC_017800	0.130278	1.15966	3.15404	0.0370177
Phvul.009G241900	XLOC_022050	1.66175	14.8237	3.15713	0.0007745
Phvul.011G150400	XLOC_025965	0.172887	1.55275	3.16692	0.0007745
Phvul.003G187200	XLOC_008597	0.203011	1.83044	3.17256	0.0007745
Phvul.006G181300	XLOC_013698	1.41656	12.7772	3.17311	0.0007745
Phvul.010G007400	XLOC_024443	0.0969519	0.87546	3.1747	0.00143928
Phvul.006G195600, Phvul.006G195700	XLOC_014893	0.782641	7.22252	3.20608	0.0007745
Phvul.009G244100	XLOC_022061	1.1346	10.506	3.21096	0.0007745
Phvul.002G209600	XLOC_005409	0.15267	1.42009	3.2175	0.0133904
#N/A	XLOC_023518	1.14392	10.6407	3.21753	0.0007745
Phvul.002G318100	XLOC_004263	3.36235	31.6742	3.23577	0.0007745
Phvul.001G145800	XLOC_002039	3.05668	28.9561	3.24383	0.0007745
Phvul.010G045000	XLOC_023743	1.12518	10.695	3.2487	0.0007745
Phvul.003G096700	XLOC_006502	9.40588	89.5763	3.25148	0.0007745
Phvul.008G076500	XLOC_019594	0.7829	7.50115	3.26021	0.0007745
Phvul.002G326600	XLOC_006002	8.03905	77.2876	3.26514	0.0007745
Phvul.006G058700	XLOC_014197	0.115729	1.11949	3.27401	0.0007745
Phvul.008G169600	XLOC_018634	1.96023	19.0416	3.28007	0.0007745
Phvul.005G053100	XLOC_011307	0.546401	5.34776	3.2909	0.0007745
Phvul.010G063800	XLOC_024695	7.366	72.3153	3.29535	0.0007745
Phvul.005G042200	XLOC_012118	0.53596	5.2735	3.29856	0.0066548
Phvul.011G060300	XLOC_026625	0.169078	1.67404	3.30757	0.0007745
Phvul.002G014700	XLOC_002803	0.914685	9.06446	3.30888	0.0007745
Phvul.007G008600	XLOC_016447	7.38505	74.2418	3.32955	0.0007745
Phvul.008G194600	XLOC_020197	0.249249	2.50673	3.33015	0.0007745
Phvul.004G138500	XLOC_009806	0.869679	8.75445	3.33146	0.0007745
Phvul.010G006000	XLOC_023557	3.328	33.9444	3.35045	0.0007745
Phvul.011G214400	XLOC_026311	0.114441	1.16942	3.35312	0.00143928
Phvul.002G025000	XLOC_002860	0.26881	2.75387	3.3568	0.0007745
Phvul.002G285800	XLOC_004095	1.3244	13.6172	3.36201	0.0007745
Phvul.009G080000	XLOC_022566	0.949265	9.83784	3.37346	0.0007745
Phvul.003G088000	XLOC_008091	0.215199	2.23356	3.37561	0.00571504
Phvul.L003043	XLOC_027582	0.683255	7.24241	3.40598	0.0007745
Phvul.001G258900	XLOC_002617	1.19158	12.6593	3.40925	0.0007745
Phvul.002G184300	XLOC_005284	0.370415	3.94575	3.41309	0.0007745
Phvul.007G052500	XLOC_015316	0.0932068	0.996703	3.41866	0.00473876
Phvul.010G093500	XLOC_024834	0.352652	3.77226	3.41911	0.0413766
Phvul.010G090000	XLOC_023993	1.79017	19.2535	3.42695	0.0007745
Phvul.007G278900	XLOC_017714	2.93206	31.7069	3.43481	0.0007745
Phvul.003G238700	XLOC_008835	1.05715	11.4743	3.44015	0.0007745
Phvul.008G076600	XLOC_019595	3.33856	36.2688	3.44143	0.0007745
Phvul.005G173600	XLOC_012725	1.57688	17.377	3.46204	0.0007745
Phvul.001G075400	XLOC_001710	4.89718	54.0826	3.46514	0.0007745
Phvul.011G147800	XLOC_025952	0.583677	6.46961	3.47044	0.0007745
Phvul.009G118800	XLOC_021397	0.234512	2.60575	3.47396	0.0007745
Phvul.001G036600	XLOC_000171	0.0624137	0.695307	3.47771	0.0255004
Phvul.010G008800	XLOC_024448	0.191771	2.1397	3.47996	0.00473876
Phvul.005G166500	XLOC_012694	0.336669	3.87363	3.52428	0.0007745
Phvul.001G130200	XLOC_000636	0.566929	6.57912	3.53665	0.0007745
Phvul.008G213914	XLOC_018853	0.0741325	0.864736	3.54408	0.0447632
Phvul.008G011500	XLOC_019295	0.34542	4.07364	3.55989	0.0007745
Phvul.011G176950	XLOC_026108	24.9074	295.714	3.56956	0.0007745
Phvul.008G232700	XLOC_018755	0.437926	5.34811	3.61027	0.0007745
Phvul.005G109000	XLOC_012462	1.57174	19.429	3.62777	0.0007745
Phvul.002G317000	XLOC_004255	1.42355	17.6024	3.6282	0.0007745
Phvul.008G040800	XLOC_017966	0.0514606	0.638859	3.63396	0.0334067
Phvul.009G046800	XLOC_022390	16.5593	205.744	3.63514	0.0007745
Phvul.001G051000	XLOC_001606	0.101	1.28247	3.66651	0.00262908
Phvul.005G057200	XLOC_011324	1.3075	17.0988	3.70901	0.0007745
Phvul.006G079700	XLOC_014313	0.318958	4.18096	3.7124	0.0007745
Phvul.008G098500	XLOC_019690	0.0926309	1.21871	3.71771	0.019701
Phvul.002G215000	XLOC_005432	0.250067	3.2986	3.72147	0.0007745
Phvul.011G089500	XLOC_026773	0.271103	3.60015	3.73114	0.0007745
Phvul.008G094400	XLOC_019671	0.146482	1.95219	3.7363	0.0007745
Phvul.010G079900	XLOC_024772	0.928561	12.3961	3.73875	0.0007745
Phvul.010G089900	XLOC_024813	0.506518	6.7626	3.73889	0.0007745
Phvul.001G169300	XLOC_000837	0.165832	2.26126	3.76933	0.0007745
Phvul.002G075900	XLOC_004705	0.0681583	0.934702	3.77754	0.018279
Phvul.009G262900	XLOC_022163	0.146231	2.01094	3.78155	0.0007745
Phvul.009G258600	XLOC_023436	4.5157	64.1634	3.82873	0.0007745
Phvul.008G249900	XLOC_020455	0.270632	3.85054	3.83066	0.0007745
Phvul.007G186900	XLOC_015916	0.816913	11.6823	3.838	0.0007745
Phvul.001G124700, Phvul.001G124800	XLOC_000607	2.12732	30.4846	3.84097	0.0007745
Phvul.001G255200	XLOC_002589	1.41098	20.2535	3.8434	0.0007745
Phvul.002G048100	XLOC_004571	1.34268	19.3601	3.8499	0.0007745
Phvul.003G128133	XLOC_006721	0.361877	5.25579	3.86033	0.0007745
Phvul.001G128500	XLOC_001956	2.31708	33.9907	3.87476	0.0007745
Phvul.002G144600	XLOC_003429	0.299559	4.40922	3.87961	0.0007745
Phvul.003G184200	XLOC_006998	0.216325	3.26722	3.91679	0.0007745
Phvul.001G223700	XLOC_002437	0.580453	8.94265	3.94545	0.0007745
Phvul.009G235700	XLOC_022011	1.14768	17.8345	3.95788	0.0007745
Phvul.011G167300	XLOC_027135	12.8129	199.322	3.95943	0.0007745
Phvul.004G056700	XLOC_010307	0.613475	9.55328	3.96092	0.0007745
Phvul.008G242900	XLOC_020430	0.36274	5.76793	3.99105	0.00262908
Phvul.006G135600	XLOC_013477	0.75029	11.9692	3.99574	0.0007745
Phvul.007G211600	XLOC_016040	1.38347	22.1748	4.00255	0.0007745
Phvul.003G009200	XLOC_006130	0.243314	3.90772	4.00544	0.0007745
Phvul.001G145900	XLOC_002040	2.09175	34.1546	4.0293	0.0007745
Phvul.007G134700	XLOC_017020	0.838194	13.8107	4.04236	0.0007745
Phvul.003G109200	XLOC_008186	0.73443	12.1806	4.05181	0.0007745
Phvul.008G112200	XLOC_019740	0.685359	11.4188	4.05841	0.0007745
Phvul.007G091000	XLOC_015510	0.225843	3.76612	4.05969	0.0007745
Phvul.010G003400	XLOC_024427	0.163995	2.74788	4.0666	0.00205123
Phvul.009G087400	XLOC_022606	0.615122	10.3196	4.06837	0.0007745
Phvul.010G063900	XLOC_024696	11.8141	198.379	4.06967	0.0007745
Phvul.001G095600	XLOC_001787	0.577628	9.71591	4.07214	0.00423601
Phvul.001G042100	XLOC_000199	0.629446	10.686	4.0855	0.0007745
Phvul.001G042200	XLOC_000198	1.81784	30.9327	4.08884	0.0007745
Phvul.007G024900	XLOC_016525	0.363903	6.21706	4.0946	0.0007745
Phvul.001G131000	XLOC_000642	0.175089	2.99573	4.09675	0.0007745
Phvul.002G209500	XLOC_003721	9.59203	167.307	4.12452	0.0007745
Phvul.003G209101	XLOC_007128	0.779568	13.7272	4.13822	0.0007745
Phvul.010G093400	XLOC_024830	0.199082	3.52676	4.14691	0.0346232
Phvul.011G044500	XLOC_026553	0.262959	4.679	4.15329	0.00423601
#N/A	XLOC_023524	1.99867	36.1956	4.1787	0.0179144
Phvul.001G226000	XLOC_001121	0.732636	13.363	4.189	0.0007745
Phvul.008G043400	XLOC_017980	0.0552252	1.03865	4.23324	0.0141729
Phvul.002G177900	XLOC_005245	0.249773	4.71146	4.23748	0.00473876
Phvul.008G140113	XLOC_018495	7.49959	142.235	4.24533	0.0007745
Phvul.011G109600	XLOC_025772	0.201363	3.83935	4.25299	0.00571504
Phvul.010G073500	XLOC_024735	0.28271	5.42866	4.2632	0.0007745
Phvul.002G076600	XLOC_004710	0.291235	5.63533	4.27424	0.0007745
Phvul.002G032866	XLOC_004486	1.55053	30.4001	4.29324	0.0007745
Phvul.003G109800	XLOC_006621	0.192659	3.80445	4.30356	0.0422363
Phvul.003G136400	XLOC_006763	0.107087	2.12814	4.31274	0.00205123
Phvul.004G085676	XLOC_009564	0.672128	13.3877	4.31603	0.0007745
Phvul.008G015800	XLOC_017835	0.898731	17.9252	4.31795	0.0007745
Phvul.003G239800	XLOC_007302	1.62929	32.8616	4.33409	0.0007745
Phvul.005G171900	XLOC_011810	0.729904	14.8608	4.34766	0.0007745
Phvul.004G098000	XLOC_010533	12.5049	255.161	4.35084	0.0007745
Phvul.002G038600 Phvul.002G038700 Phvul.002G038800 Phvul.002G038900 Phvul.002G039000 Phvul.002G039300	XLOC_004518	1.30961	26.9067	4.36075	0.0007745
Phvul.003G109600	XLOC_008191	0.198737	4.18488	4.39625	0.030942
Phvul.003G131500	XLOC_008285	0.122269	2.59238	4.40614	0.00523164
Phvul.010G090100	XLOC_023994	0.482746	10.2365	4.40631	0.0007745
Phvul.008G123900	XLOC_018395	0.43455	9.73174	4.4851	0.0007745
Phvul.003G109000	XLOC_008184	1.23804	27.8765	4.49292	0.0007745
Phvul.003G109602	XLOC_006619	0.220356	5.28908	4.58511	0.0248339
Phvul.010G137800 Phvul.010G137900	XLOC_025044	1.76924	43.5332	4.62091	0.0007745
Phvul.002G180900	XLOC_005264	0.25176	6.29142	4.64327	0.0248339
Phvul.009G046900	XLOC_021021	0.273528	6.90996	4.65892	0.0007745
Phvul.002G039100 Phvul.002G039166 Phvul.002G039232	XLOC_002930	0.425132	10.803	4.66738	0.0007745
Phvul.007G099700	XLOC_016910	0.85962	22.0311	4.6797	0.0007745
Phvul.004G153056	XLOC_010811	2.03246	53.2907	4.71258	0.018279
Phvul.011G203450	XLOC_027284	1.19644	31.4814	4.71768	0.00143928
Phvul.011G169900	XLOC_026078	0.527757	14.295	4.75949	0.0007745
Phvul.008G287200 Phvul.008G287300	XLOC_020642	0.998256	27.1696	4.76644	0.0007745
Phvul.003G109603	XLOC_006620	0.222872	6.07224	4.76794	0.00974351
Phvul.009G042800	XLOC_021000	0.173692	4.79101	4.78572	0.032174
Phvul.002G155400	XLOC_003480	0.746604	21.4773	4.84633	0.0007745
Phvul.010G021001	XLOC_023631	1.16451	33.8957	4.8633	0.0007745
Phvul.001G112400	XLOC_001909	0.182522	5.38348	4.88239	0.0007745
Phvul.002G209400	XLOC_005408	1.86448	56.0479	4.90981	0.0007745
Phvul.008G011800	XLOC_017816	0.133033	4.06872	4.93472	0.00143928
Phvul.006G074600	XLOC_014287	0.0851737	2.68292	4.97725	0.00371852
Phvul.006G197100, Phvul.006G197200, Phvul.006G197300	XLOC_014901	9.99602	326.376	5.02904	0.0007745
Phvul.003G051700	XLOC_006329	3.08742	102.17	5.04842	0.0007745
Phvul.007G259400	XLOC_017624	0.245661	8.29624	5.07772	0.0007745
Phvul.001G145600	XLOC_002037	0.255578	8.73148	5.09439	0.00262908
Phvul.008G172400	XLOC_020068	0.135517	4.64643	5.09958	0.0007745
Phvul.011G166500	XLOC_027132	1.18055	41.528	5.13656	0.0007745
Phvul.010G120200	XLOC_024952	0.144294	6.32629	5.45428	0.00371852
Phvul.002G083900	XLOC_004746	0.0846014	3.81898	5.49636	0.0179144
Phvul.002G029900	XLOC_004465	0.241328	10.9427	5.50283	0.0141729
Phvul.001G205900	XLOC_001021	0.178391	8.93437	5.64625	0.027467
Phvul.004G088400	XLOC_010447	0.543727	29.2785	5.75082	0.0007745
Phvul.007G049700	XLOC_016648	1.04883	59.512	5.82633	0.0007745
Phvul.006G185300	XLOC_014844	0.0509618	2.94472	5.85257	0.0007745
Phvul.002G200600	XLOC_005357	0.555853	32.7092	5.87885	0.0007745
Phvul.006G078300	XLOC_013187	0.838255	50.3182	5.90755	0.0007745
Phvul.006G129500	XLOC_014552	0.871789	53.736	5.94577	0.0007745
Phvul.002G199800	XLOC_005356	0.31637	22.1339	6.1285	0.0007745
Phvul.003G247500	XLOC_008873	0.119165	9.30386	6.28679	0.0007745
Phvul.001G145700	XLOC_002038	1.12903	102.18	6.49989	0.0007745
Phvul.001G142000	XLOC_002022	0	3.53236	Inf	0.0007745
Phvul.002G009700	XLOC_004376	0	1.42607	Inf	0.0007745
Phvul.002G021800	XLOC_004434	0	0.723455	Inf	0.0007745
Phvul.002G075600	XLOC_003107	0	0.607107	Inf	0.0007745
Phvul.002G076500	XLOC_004709	0	3.37175	Inf	0.0007745
Phvul.002G271900	XLOC_004027	0	1.23655	Inf	0.0007745
Phvul.002G309300	XLOC_004215	0	0.629821	Inf	0.0007745
Phvul.003G019800	XLOC_007728	0	0.605736	Inf	0.0007745
Phvul.003G051900	XLOC_006331	0	1.55494	Inf	0.0007745
Phvul.003G109300	XLOC_006617	0	0.775883	Inf	0.0007745
Phvul.003G255300	XLOC_007402	0	1.28651	Inf	0.0007745
Phvul.006G079500	XLOC_013195	0	0.911652	Inf	0.0007745
Phvul.007G222500	XLOC_016111	0	0.771049	Inf	0.0007745
Phvul.011G211600	XLOC_026296	0	0.870509	Inf	0.0007745
