# Supplementary material for: The Induction of the Isoflavone Biosynthesis Pathway Is Associated with Resistance to Common Bacterial Blight in Phaseolus vulgaris L
Source: Metabolites. 2021 Jul 1;11(7):433. doi: 10.3390/metabo11070433 (PMC8306140; doi:10.3390/metabo11070433)
Supplement: Supplementary file 1 [file metabolites-11-00433-s001.zip › Supplemental Excel S2 - Statistical analysis of DEGs in the CBB-susceptible Phaseolus vulgaris RIL identified via Cuffdiff.xlsx]

## Sheet: 0 h Post-inoculation
Differentially expressed genes in the CBB-susceptible RIL as determined by the log2 fold change of X. axonopodis (Xap) inoculated leaves versus mock-inoculated leaves at 0 h post-inoculation
FPKM values for each treatment represent the average of three experimental replicates. Significant DEGs are those with adjusted p value (q value) < 0.05. Inf denotes a DEG with Log2 fold change of infinite value where transcripts were detected in one treatment only.
		Treatment
Phaseolus vulgaris Gene Accession	Tracking ID	Mock (Average FPKM)	Xap (Average FPKM)	Log2 fold change	Q value
Phvul.007G021100	XLOC_015173	24.5072	0.0958326	-7.99847	0.0007745
Phvul.001G022200	XLOC_001447	17.3088	0.0957938	-7.49736	0.00371852
Phvul.007G027200	XLOC_015202	15.4696	0.144944	-6.7378	0.0007745
Phvul.008G264700	XLOC_020537	328.925	3.25668	-6.65821	0.0007745
Phvul.002G321800	XLOC_005969	18.1196	0.191375	-6.565	0.0007745
Phvul.006G063800	XLOC_013113	109.074	1.21322	-6.49032	0.0007745
Phvul.003G004300	XLOC_006089	118.589	1.59162	-6.21933	0.0007745
Phvul.004G079500	XLOC_010454	71.385	0.996102	-6.16318	0.0007745
Phvul.006G146300	XLOC_014639	60.0457	0.887266	-6.08055	0.0007745
Phvul.003G295900	XLOC_009079	115.326	1.7242	-6.06364	0.0007745
Phvul.011G050000	XLOC_025491	109.556	1.68566	-6.02221	0.0007745
Phvul.007G214800	XLOC_016063	81.5494	1.47926	-5.78472	0.0007745
Phvul.001G242900	XLOC_001210	122.31	2.31664	-5.72237	0.0007745
Phvul.001G226300	XLOC_001124	24.8591	0.548793	-5.50137	0.0007745
Phvul.011G056900	XLOC_025534	8.52806	0.199842	-5.41528	0.0007745
Phvul.002G093000	XLOC_003200	11.3785	0.273248	-5.37996	0.0007745
Phvul.006G065300	XLOC_014241	335.176	9.69909	-5.11092	0.0007745
Phvul.006G207600	XLOC_013825	6.93538	0.21906	-4.98458	0.0207549
Phvul.008G225600	XLOC_018916	10.4507	0.337124	-4.95418	0.0007745
Phvul.004G088300	XLOC_010434	24.1475	1.06292	-4.50576	0.0007745
Phvul.008G048400	XLOC_019473	4.66562	0.220082	-4.40596	0.0007745
Phvul.011G062100	XLOC_026636	7.43461	0.367831	-4.33714	0.0007745
Phvul.002G326700	XLOC_004296	31.9987	1.64952	-4.2779	0.0007745
Phvul.009G227800	XLOC_023292	301.505	16.8612	-4.1604	0.0007745
Phvul.001G085200	XLOC_000406	935.033	52.5205	-4.15407	0.0007745
Phvul.002G263100	XLOC_005675	23.7108	1.39789	-4.08422	0.0007745
Phvul.011G138600	XLOC_027016	9.08752	0.550919	-4.04397	0.0007745
Phvul.004G106700	XLOC_009644	148.435	9.11586	-4.02531	0.0007745
Phvul.009G200900	XLOC_023164	11.8827	0.756581	-3.97323	0.0007745
Phvul.002G213300	XLOC_005424	29.7949	1.97228	-3.91713	0.0007745
Phvul.004G114700	XLOC_010619	1.77284	0.118449	-3.90373	0.0007745
Phvul.009G090600	XLOC_022621	8.14072	0.550368	-3.88669	0.0007745
#N/A	XLOC_012875	2.37555	0.173369	-3.77634	0.00318366
Phvul.006G168800	XLOC_014756	2.93533	0.218465	-3.74805	0.0007745
Phvul.008G103900	XLOC_018289	0.836743	0.0623827	-3.74557	0.0231579
Phvul.009G045000	XLOC_022381	44.9879	3.5107	-3.67971	0.0007745
Phvul.006G183600	XLOC_013710	858.696	72.7274	-3.56158	0.0007745
Phvul.010G156300	XLOC_024363	386.943	33.4694	-3.53121	0.0007745
Phvul.002G096000	XLOC_004804	45.0419	3.90807	-3.52674	0.0007745
Phvul.009G244100	XLOC_022061	1.34323	0.117895	-3.51013	0.0105815
Phvul.004G133000	XLOC_009775	5.72487	0.509787	-3.48928	0.0007745
Phvul.009G013600	XLOC_020843	323.572	30.8733	-3.38965	0.0007745
Phvul.006G117800	XLOC_014501	0.883164	0.0845238	-3.38525	0.0007745
Phvul.008G025900	XLOC_019375	4.50086	0.449749	-3.32301	0.0007745
Phvul.006G064100	XLOC_014235	51.9011	5.19536	-3.32047	0.0007745
Phvul.010G023700	XLOC_024515	126.492	12.904	-3.29316	0.0007745
Phvul.003G131400	XLOC_008284	76.0841	7.81547	-3.28319	0.0007745
Phvul.006G078400	XLOC_013188	18.5765	1.98931	-3.22314	0.0007745
Phvul.006G069300	XLOC_014261	22.4	2.40344	-3.22032	0.0007745
Phvul.008G222000	XLOC_018902	3.94453	0.436734	-3.17503	0.0007745
XLOC_022362	XLOC_022362	1.07721	0.121257	-3.15117	0.00618913
Phvul.011G163100	XLOC_026030	3.18598	0.372924	-3.09478	0.0007745
Phvul.011G006400	XLOC_025264	0.764845	0.0922002	-3.05233	0.0346232
Phvul.005G174500	XLOC_011829	1.8505	0.233263	-2.98789	0.0007745
Phvul.001G162800	XLOC_000804	7.22213	0.919571	-2.97339	0.0007745
Phvul.001G221600	XLOC_002426	0.82353	0.106504	-2.95091	0.00318366
Phvul.007G074500	XLOC_016777	1.23188	0.160145	-2.94341	0.00143928
Phvul.002G120500	XLOC_003321	2.91061	0.383544	-2.92386	0.0007745
Phvul.011G090500	XLOC_026781	4.25064	0.564103	-2.91365	0.0007745
Phvul.001G145800	XLOC_002039	1.761	0.234474	-2.90889	0.027467
Phvul.002G038600, Phvul.002G038700, Phvul.002G038800, Phvul.002G038900, Phvul.002G039000, Phvul.002G039300	XLOC_004518	1.18482	0.159387	-2.89407	0.0007745
Phvul.011G056500	XLOC_026604	719.904	97.1906	-2.88892	0.00473876
Phvul.003G124400	XLOC_006699	8.81133	1.22623	-2.84513	0.0007745
Phvul.007G146900	XLOC_015715	0.750036	0.104523	-2.84314	0.0245041
Phvul.007G017500	XLOC_016490	35.3287	4.93107	-2.84087	0.0007745
Phvul.005G174000	XLOC_012728	72.1917	10.2781	-2.81226	0.0007745
Phvul.010G164200	XLOC_024408	9.01346	1.28828	-2.80664	0.0007745
Phvul.007G090100	XLOC_016866	2.90694	0.421371	-2.78634	0.0007745
Phvul.009G081600	XLOC_022575	1.07344	0.15784	-2.76571	0.0439329
Phvul.010G102700	XLOC_024070	5.12933	0.75683	-2.76073	0.0007745
Phvul.003G022000	XLOC_007738	10.9235	1.61484	-2.75798	0.0007745
Phvul.002G032866	XLOC_004486	2.35077	0.348554	-2.75368	0.0007745
Phvul.002G110800	XLOC_003280	75.9285	11.2824	-2.75057	0.0007745
Phvul.007G042100	XLOC_015270	0.707237	0.106122	-2.73647	0.0118033
Phvul.002G018400	XLOC_002822	20.1268	3.05363	-2.72052	0.0007745
Phvul.006G151300, Phvul.006G151400	XLOC_014668	3.22461	0.491082	-2.71509	0.0007745
Phvul.007G169400	XLOC_015835	8.21019	1.26673	-2.69631	0.0007745
Phvul.003G249200	XLOC_007361	4.46136	0.703801	-2.66424	0.0007745
Phvul.007G278100	XLOC_016392	27.0904	4.31658	-2.64982	0.0007745
Phvul.006G036400	XLOC_012999	0.541802	0.0871746	-2.63578	0.00711265
Phvul.009G257000	XLOC_022134	0.819757	0.13351	-2.61825	0.00423601
Phvul.002G314000, Phvul.002G314100	XLOC_004240	17.2674	2.85884	-2.59455	0.0007745
Phvul.009G043200	XLOC_022370	0.611662	0.101444	-2.59205	0.0358229
Phvul.009G169000	XLOC_021678	3.46238	0.579165	-2.57972	0.0007745
Phvul.010G042200	XLOC_023728	2.36546	0.396818	-2.57557	0.0007745
Phvul.003G044600	XLOC_007850	3.62545	0.609321	-2.57289	0.00143928
Phvul.004G085676	XLOC_009564	0.761738	0.128972	-2.56224	0.0488842
Phvul.007G135000	XLOC_015656	1.67715	0.285449	-2.5547	0.0007745
Phvul.005G124400	XLOC_012546	2.66066	0.457731	-2.53921	0.0007745
Phvul.008G148100	XLOC_019983	11.04	1.91825	-2.52488	0.0007745
Phvul.003G209600	XLOC_008698	12.4942	2.17521	-2.52203	0.0007745
Phvul.003G189800	XLOC_008609	1.08858	0.190555	-2.51417	0.00523164
Phvul.003G101100	XLOC_008174	3.14953	0.552877	-2.51011	0.00423601
Phvul.010G097300	XLOC_024853	7.87136	1.40758	-2.4834	0.0007745
Phvul.003G148400	XLOC_006821	15.4323	2.76468	-2.48077	0.0007745
Phvul.004G128500	XLOC_009753	5.25964	0.942934	-2.47973	0.0007745
Phvul.009G227100	XLOC_021964	1190.97	213.989	-2.47653	0.0248339
Phvul.011G060800	XLOC_026627	4.09415	0.736658	-2.4745	0.0007745
Phvul.001G220100	XLOC_002421	41.4217	7.47806	-2.46965	0.0007745
Phvul.007G150700	XLOC_015738	509.712	92.0899	-2.46857	0.00143928
Phvul.002G111900	XLOC_004896	6.78046	1.2518	-2.43738	0.0007745
Phvul.001G227500	XLOC_002458	0.787862	0.149327	-2.39947	0.00523164
Phvul.001G124300	XLOC_000605	9.889	1.89887	-2.38068	0.0007745
Phvul.002G084700	XLOC_004752	1.00285	0.193488	-2.37378	0.00618913
Phvul.004G082300	XLOC_009550	12.2357	2.38803	-2.3572	0.0007745
Phvul.010G077634	XLOC_023873	11.0701	2.18136	-2.34337	0.0007745
Phvul.001G247500	XLOC_002554	7.08843	1.40058	-2.33944	0.0007745
Phvul.002G234400	XLOC_003837	21.5311	4.28031	-2.33064	0.0007745
Phvul.008G105000	XLOC_018294	2.67232	0.535268	-2.31976	0.00143928
Phvul.010G093200	XLOC_024009	0.709469	0.142117	-2.31966	0.00756606
Phvul.006G067600	XLOC_014252	8.20931	1.64893	-2.31573	0.0007745
Phvul.004G133300	XLOC_009776	1.26964	0.256033	-2.31002	0.00473876
Phvul.010G142600	XLOC_024281	13.2904	2.71194	-2.29299	0.0007745
Phvul.007G216700	XLOC_016073	16.4647	3.38027	-2.28417	0.0007745
Phvul.009G023700	XLOC_022271	299.87	61.7195	-2.28054	0.0007745
Phvul.009G152200	XLOC_021588	16.1306	3.33774	-2.27286	0.0007745
Phvul.008G003500	XLOC_019254	46.8979	9.72262	-2.27011	0.0007745
Phvul.008G279800	XLOC_020614	12.2782	2.58322	-2.24886	0.0241696
Phvul.003G162300	XLOC_008464	4.2315	0.8936	-2.24347	0.0007745
Phvul.001G130900	XLOC_000641	2.64699	0.560668	-2.23914	0.0007745
Phvul.004G151525	XLOC_010799	15.7741	3.34589	-2.2371	0.0007745
Phvul.004G083200	XLOC_009559	13.3759	2.85059	-2.23031	0.0007745
Phvul.004G047900	XLOC_010263	1.12233	0.2402	-2.22419	0.00205123
Phvul.002G211500	XLOC_005416	1.07653	0.230531	-2.22336	0.0137826
Phvul.002G060000	XLOC_004625	1.74214	0.373317	-2.22239	0.0499652
Phvul.005G104600	XLOC_011546	20.1463	4.38648	-2.19938	0.0007745
Phvul.005G032700	XLOC_011208	2.73212	0.596734	-2.19486	0.00888562
Phvul.010G159900	XLOC_024383	1.70552	0.378166	-2.17312	0.00888562
Phvul.011G045100	XLOC_025462	7.7724	1.72487	-2.17187	0.0007745
Phvul.011G033200	XLOC_025396	17.334	3.88671	-2.15698	0.0007745
Phvul.003G109100	XLOC_008185	208.023	46.9621	-2.14717	0.0007745
Phvul.005G039200	XLOC_012098	39.5789	8.94562	-2.14548	0.0007745
Phvul.003G051700	XLOC_006329	2.61912	0.594385	-2.13961	0.0007745
Phvul.004G151100	XLOC_009867	4.66278	1.05975	-2.13746	0.0007745
Phvul.009G159500	XLOC_021626	0.850483	0.193462	-2.13623	0.00423601
Phvul.003G198500	XLOC_007075	1.21414	0.276314	-2.13555	0.0007745
Phvul.003G004400	XLOC_007639	8.0732	1.83829	-2.13478	0.0007745
Phvul.002G309600	XLOC_005913	36.831	8.47848	-2.11904	0.0007745
Phvul.008G046100	XLOC_019459	1.05467	0.242791	-2.119	0.00423601
Phvul.003G157500	XLOC_008440	0.570648	0.132353	-2.10821	0.0105815
Phvul.005G159300	XLOC_011752	1.01668	0.23686	-2.10176	0.00371852
Phvul.008G032200	XLOC_017916	3.61687	0.848593	-2.0916	0.0007745
Phvul.002G283000	XLOC_005779	8.20689	1.98533	-2.04746	0.0007745
Phvul.003G229500	XLOC_008797	36.4616	8.83606	-2.0449	0.00262908
Phvul.006G197100, Phvul.006G197200, Phvul.006G197300	XLOC_014901	29.2559	7.23393	-2.01587	0.0271414
Phvul.003G142200	XLOC_006776	4.82983	1.1964	-2.01328	0.00205123
Phvul.007G093600	XLOC_015527	40.4327	10.0409	-2.00963	0.0007745
Phvul.007G161300	XLOC_015785	0.871548	0.21729	-2.00396	0.0129971
Phvul.007G091400	XLOC_015513	19.8517	4.96294	-2	0.0007745
Phvul.002G165800	XLOC_003531	0.468273	1.87895	2.00451	0.00371852
Phvul.003G152300	XLOC_006839	36.1881	146.499	2.01731	0.0007745
Phvul.002G076200	XLOC_004708	4.98423	20.6311	2.04938	0.0007745
Phvul.009G074400	XLOC_022533	4.36326	18.1344	2.05525	0.0007745
Phvul.006G023000	XLOC_012912	0.388788	1.62703	2.06518	0.0105815
Phvul.006G167400	XLOC_014743	4.63204	19.3855	2.06526	0.0007745
Phvul.003G140426	XLOC_006786	5.51121	23.0968	2.06725	0.0007745
Phvul.009G075801	XLOC_021180	683.63	2865.96	2.06773	0.0007745
Phvul.001G212300	XLOC_002386	2.332	9.81705	2.07372	0.0007745
Phvul.008G081000	XLOC_019613	5.86041	25.1858	2.10353	0.0007745
Phvul.008G174100	XLOC_018662	0.232032	1.00553	2.11556	0.0234974
Phvul.005G084800	XLOC_011454	6.87202	29.9338	2.12297	0.0007745
Phvul.003G110200	XLOC_008192	3.71314	16.2998	2.13414	0.0007745
Phvul.003G075300	XLOC_006439	10.9963	48.57	2.14304	0.0007745
#N/A	XLOC_027363	1.67372	7.44264	2.15275	0.00205123
Phvul.001G157500	XLOC_002105	1.5874	7.08295	2.15769	0.0007745
Phvul.003G205700	XLOC_007111	1.21075	5.42981	2.165	0.0007745
Phvul.007G198400	XLOC_017334	2.42452	10.9357	2.17328	0.0007745
Phvul.004G019600	XLOC_009228	1.9736	8.95062	2.18116	0.0007745
#N/A	XLOC_023518	0.681638	3.12458	2.19659	0.0007745
Phvul.006G204100	XLOC_014936	7.8119	35.9583	2.20258	0.0007745
Phvul.003G079900	XLOC_006466	4.36563	20.3203	2.21866	0.0007745
Phvul.007G021700	XLOC_016509	0.686522	3.28166	2.25705	0.0126046
Phvul.009G113400	XLOC_022738	12.9878	62.1056	2.25757	0.0007745
Phvul.004G022700	XLOC_010144	0.423403	2.04292	2.27053	0.00262908
Phvul.004G173101	XLOC_010921	4.65118	24.2675	2.38336	0.0007745
Phvul.002G077400	XLOC_004715	14.98	78.6169	2.39181	0.0007745
Phvul.003G066700	XLOC_006401	0.698302	3.70647	2.40812	0.019701
Phvul.011G054100	XLOC_026597	7.01584	37.2996	2.41047	0.0007745
Phvul.003G138226	XLOC_008350	3.18712	17.1329	2.42644	0.0007745
Phvul.003G268200	XLOC_007468	0.424958	2.32821	2.45383	0.00205123
Phvul.010G062900	XLOC_023833	4.31579	23.7184	2.45831	0.0007745
Phvul.003G238200	XLOC_007294	81.1511	448.181	2.4654	0.0007745
Phvul.011G055600	XLOC_025519	2.45745	14.0934	2.51978	0.0007745
Phvul.008G049600	XLOC_018008	1.45937	8.44488	2.53274	0.0007745
Phvul.002G231500, Phvul.002G231700	XLOC_003830	6.15675	36.476	2.56671	0.0007745
Phvul.009G173000	XLOC_023012	1.20973	7.26232	2.58575	0.0007745
Phvul.005G088600	XLOC_012346	10.599	64.8657	2.61352	0.0007745
Phvul.005G111300	XLOC_012477	22.232	139.23	2.64676	0.0007745
Phvul.008G237500	XLOC_018963	0.666843	4.20731	2.65748	0.0007745
Phvul.005G068500	XLOC_012248	3.1601	20.2338	2.67873	0.0007745
Phvul.010G061500	XLOC_024680	1.02922	6.64979	2.69176	0.0007745
#N/A	XLOC_009124	0.516496	3.36015	2.7017	0.0007745
Phvul.003G137600	XLOC_008316	4.48524	29.2351	2.70445	0.0007745
Phvul.002G142600	XLOC_003418	0.668442	4.37591	2.71071	0.0007745
Phvul.010G152200	XLOC_024340	0.382549	2.52368	2.72181	0.00143928
Phvul.011G107000	XLOC_025759	5.1547	34.6435	2.74862	0.0007745
Phvul.009G152500	XLOC_021590	1.16156	7.81627	2.75041	0.00423601
Phvul.004G132000	XLOC_009769	8.03898	54.6424	2.76494	0.00371852
Phvul.009G180401	XLOC_021731	14.718	101.239	2.78211	0.0007745
Phvul.008G207300	XLOC_018826	7.59692	53.8684	2.82595	0.0007745
Phvul.004G044100	XLOC_010247	0.900165	6.42303	2.83499	0.0007745
Phvul.009G032100	XLOC_020948	6.1335	44.3487	2.85411	0.0007745
Phvul.003G147300	XLOC_008382	0.152182	1.13953	2.90457	0.0113973
Phvul.007G110600	XLOC_015652	16.5477	129.754	2.97107	0.0007745
Phvul.003G053700	XLOC_007908	6.84672	55.7688	3.02597	0.0066548
Phvul.011G214200	XLOC_027336	0.914869	7.92812	3.11534	0.0007745
Phvul.011G024801	XLOC_026464	8.57347	78.0343	3.18616	0.0007745
Phvul.009G089300	XLOC_022615	2.64747	24.5172	3.21111	0.0007745
Phvul.008G175700	XLOC_018668	0.54408	5.16154	3.24591	0.0007745
Phvul.008G016500, Phvul.008G016600	XLOC_017839	3.55486	34.2636	3.26881	0.0007745
Phvul.007G186500	XLOC_015913	5.69039	55.9464	3.29745	0.0007745
Phvul.005G099500	XLOC_011524	11.6752	121.407	3.37834	0.0007745
Phvul.007G215200	XLOC_016066	4.36294	46.1792	3.40387	0.0007745
Phvul.003G052400	XLOC_006335	1.28207	14.0536	3.4544	0.0007745
Phvul.003G147700	XLOC_006817	4.87309	60.4071	3.63181	0.0007745
Phvul.005G111100	XLOC_012475	5.52932	70.3294	3.66895	0.0007745
Phvul.008G175800, Phvul.008G175900, Phvul.008G176000	XLOC_018669	18.2284	253.889	3.79994	0.0007745
Phvul.010G125400	XLOC_024193	0.572828	10.8748	4.24674	0.0007745
Phvul.002G122200	XLOC_003330	3.08291	58.9343	4.25674	0.0007745
Phvul.003G147600	XLOC_008383	0.480631	9.74649	4.34188	0.0007745
Phvul.004G122000	XLOC_009720	0.268654	5.91962	4.46168	0.0007745
Phvul.002G049700	XLOC_004581	8.18938	186.161	4.50665	0.0007745
Phvul.003G147500	XLOC_006816	0.152958	12.6733	6.37251	0.0376094
Phvul.001G145600	XLOC_002037	0.549073	0	Inf	0.0007745
Phvul.001G145700	XLOC_002038	0.529564	0	Inf	0.0007745
Phvul.004G119400	XLOC_009701	2.50399	0	Inf	0.0007745
Phvul.007G125500	XLOC_017002	1.94116	0	Inf	0.0007745
Phvul.008G201000	XLOC_020240	0.897069	0	Inf	0.00618913
Phvul.009G004200	XLOC_022183	1.15893	0	Inf	0.0007745
Phvul.009G234900	XLOC_023329	0	10.2297	Inf	0.0007745
Phvul.011G096800	XLOC_025702	6.70707	0	Inf	0.0007745
#N/A	XLOC_006186	2.81959	0	Inf	0.0007745
#N/A	XLOC_008103	0.659391	0	Inf	0.0007745
#N/A	XLOC_012819	1.01271	0	Inf	0.0268128
#N/A	XLOC_015635	0	2.19568	Inf	0.0007745
#N/A	XLOC_027366	1.49982	0	Inf	0.019701

## Sheet: 8 h Post-inoculation
Differentially expressed genes in the CBB-susceptible RIL as determined by the log2 fold change of X. axonopodis (Xap) inoculated leaves versus mock-inoculated leaves at 8 h post-inoculation
FPKM values for each treatment represent the average of three experimental replicates. Significant DEGs are those with adjusted p value (q value) < 0.05. Inf denotes a DEG with Log2 fold change of infinite value where transcripts were detected in one treatment only.
		Treatment
Phaseolus vulgaris Gene Accession	Tracking ID	Mock (Average FPKM)	Xap (Average FPKM)	Log2 fold change	Q value
Phvul.002G200600	XLOC_005357	1.27731	0.282751	-2.1755	0.0168158
Phvul.004G098000	XLOC_010533	15.512	3.69939	-2.06802	0.0007745
Phvul.011G127300	XLOC_026952	0.319244	1.42414	2.15736	0.0126046
Phvul.004G092694	XLOC_010505	0.656075	0	Inf	0.0007745
Phvul.005G026900, Phvul.005G026966	XLOC_012041	0.690196	0	Inf	0.00262908
Phvul.005G038300	XLOC_012092	0.762063	0	Inf	0.0109897
Phvul.005G071400	XLOC_012275	0.841933	0	Inf	0.0007745
#N/A	XLOC_001894	0	1.06976	Inf	0.0007745
#N/A	XLOC_008103	0	0.968	Inf	0.0007745
#N/A	XLOC_015635	0	0.799888	Inf	0.0007745
#N/A	XLOC_020701	0	1.35743	Inf	0.0396555

## Sheet: 24 h Post-inoculation
Differentially expressed genes in the CBB-susceptible RIL as determined by the log2 fold change of X. axonopodis (Xap) inoculated leaves versus mock-inoculated leaves at 24 h post-inoculation
FPKM values for each treatment represent the average of three experimental replicates. Significant DEGs are those with adjusted p value (q value) < 0.05. Inf denotes a DEG with Log2 fold change of infinite value where transcripts were detected in one treatment only.
		Treatment
Phaseolus vulgaris Gene Accession	Tracking ID	Mock (Average FPKM)	Xap (Average FPKM)	Log2 fold change	Q value
Phvul.006G035050, Phvul.006G035100	XLOC_014072	7.26082	0.715699	-3.34271	0.0007745
Phvul.008G028100	XLOC_017888	1.32001	0.281691	-2.22837	0.0168158
Phvul.004G059200	XLOC_009425	3.17262	13.3446	2.07252	0.0007745
Phvul.006G124600, Phvul.006G124700	XLOC_013427	0.26684	1.16022	2.12035	0.0287408
Phvul.009G108300	XLOC_021342	2.44746	10.6497	2.12145	0.0007745
Phvul.004G092694	XLOC_010505	0.593851	2.67968	2.17389	0.0399403
Phvul.001G145700	XLOC_002038	0.274247	1.37705	2.32803	0.0284215
Phvul.007G021300	XLOC_015175	0.190918	0.974612	2.35187	0.0137826
Phvul.001G128500	XLOC_001956	0.658204	3.58211	2.4442	0.0007745
Phvul.003G295200	XLOC_007612	5.20185	28.5372	2.45575	0.0007745
Phvul.006G078400	XLOC_013188	3.27306	19.35	2.56362	0.0007745
Phvul.006G196900	XLOC_014899	15.375	96.6416	2.65206	0.0007745
Phvul.008G144100	XLOC_019920	0.198322	13.6968	6.10985	0.00318366
Phvul.007G099700	XLOC_016910	0.3166	29.8703	6.55991	0.00205123
Phvul.003G012600	XLOC_006150	0	0.559793	Inf	0.0007745
Phvul.003G143400	XLOC_006800	0	0.600699	Inf	0.0007745
Phvul.006G070100	XLOC_014263	0.761489	0	Inf	0.0066548
#N/A	XLOC_015635	0	1.09449	Inf	0.0007745
#N/A	XLOC_020701	0	2.80305	Inf	0.0007745

## Sheet: 48 h Post-inoculation
Differentially expressed genes in the CBB-susceptible RIL as determined by the log2 fold change of X. axonopodis (Xap) inoculated leaves versus mock-inoculated leaves at 48 h post-inoculation
FPKM values for each treatment represent the average of three experimental replicates. Significant DEGs are those with adjusted p value (q value) < 0.05. Inf denotes a DEG with Log2 fold change of infinite value where transcripts were detected in one treatment only.
		Treatment
Phaseolus vulgaris Gene Accession	Tracking ID	Mock (Average FPKM)	Xap (Average FPKM)	Log2 fold change	Q value
Phvul.005G053100	XLOC_011307	2.32424	0.285179	-3.02682	0.00571504
Phvul.001G255200	XLOC_002589	14.5578	1.97151	-2.88442	0.0007745
Phvul.001G246300	XLOC_002547	2.14589	0.298259	-2.84694	0.00711265
Phvul.001G205900	XLOC_001021	3.3459	0.52298	-2.67757	0.0207549
Phvul.007G049900	XLOC_016650	1.53219	0.256704	-2.57742	0.00143928
Phvul.007G111200	XLOC_017012	6.86075	1.16194	-2.56183	0.0007745
Phvul.007G066300	XLOC_015395	7.59402	1.29121	-2.55614	0.00318366
Phvul.005G108900	XLOC_011560	3.28437	0.574124	-2.51618	0.0007745
Phvul.002G177900	XLOC_005245	0.681192	0.124711	-2.44948	0.0430847
Phvul.009G133500	XLOC_022825	12.9008	2.52924	-2.35068	0.0007745
Phvul.006G151500	XLOC_014669	5.73632	1.12561	-2.34942	0.0007745
Phvul.003G128133	XLOC_006721	1.69631	0.335817	-2.33665	0.00801217
Phvul.003G030000	XLOC_007773	8.155	1.99521	-2.03115	0.0007745
Phvul.006G001500	XLOC_012843	4.47525	1.10432	-2.01881	0.0007745
Phvul.001G036600	XLOC_000171	1.19356	0.298217	-2.00084	0.00974351
Phvul.003G080100	XLOC_006468	0.217626	0.873477	2.00492	0.00262908
Phvul.001G001500	XLOC_000009	0.423518	1.70765	2.01152	0.0007745
Phvul.002G000900	XLOC_002725	0.621349	2.58822	2.05848	0.00143928
Phvul.008G137700	XLOC_018509	0.669458	2.80045	2.06459	0.0066548
Phvul.011G209600	XLOC_027310	91.944	407.223	2.14699	0.0007745
Phvul.003G268200	XLOC_007468	0.276357	1.24647	2.17324	0.027467
Phvul.011G063800	XLOC_025564	2.25619	10.2322	2.18116	0.0007745
Phvul.003G169100	XLOC_008495	4.72694	21.512	2.18616	0.0007745
Phvul.010G129900	XLOC_025005	7.27874	34.041	2.22551	0.0007745
Phvul.002G083600	XLOC_003149	3.83583	18.0423	2.23377	0.0007745
Phvul.006G035050,Phvul.006G035100	XLOC_014072	0.546392	2.58926	2.24453	0.0007745
Phvul.009G187400	XLOC_023082	2.02866	9.62072	2.24562	0.0007745
Phvul.002G155400	XLOC_003480	0.383501	1.83349	2.25729	0.0228259
Phvul.008G100300	XLOC_018384	0.502849	2.41999	2.26681	0.0241696
Phvul.003G131500	XLOC_008285	0.112094	0.660505	2.55887	0.0439329
Phvul.001G146800	XLOC_002047	0.202112	1.23224	2.60806	0.00205123
Phvul.010G144300	XLOC_024292	3.17208	20.6755	2.70442	0.0007745
Phvul.007G066520	XLOC_016734	0.634822	4.3459	2.77523	0.0007745
Phvul.009G244100	XLOC_022061	0.213751	1.52487	2.83468	0.00262908
Phvul.008G030300	XLOC_017905	1.01647	7.40913	2.86574	0.00262908
Phvul.008G076300	XLOC_018163	0.383099	3.58985	3.22814	0.0007745
Phvul.004G093200	XLOC_010498	2.23284	21.0058	3.23384	0.0007745
Phvul.011G026700	XLOC_025370	24.1107	245.5	3.34798	0.0007745
Phvul.010G093500	XLOC_024834	0.146982	1.57436	3.42105	0.0413766
Phvul.006G207900	XLOC_014956	0.352358	3.91636	3.4744	0.00423601
Phvul.008G144100	XLOC_019920	0.178559	12.07	6.07888	0.00423601
Phvul.007G099700	XLOC_016910	0.15772	15.0208	6.57345	0.0416615
Phvul.002G153900	XLOC_005133	0	0.839822	Inf	0.0007745
Phvul.002G309300	XLOC_004215	0.606878	0	Inf	0.0007745
Phvul.003G212700	XLOC_007147	0	1.12896	Inf	0.0007745
Phvul.004G011800	XLOC_009209	0	1.73435	Inf	0.0007745
Phvul.007G196500	XLOC_017326	0	0.865187	Inf	0.00262908
Phvul.008G248000	XLOC_019021	0	0.633125	Inf	0.0007745
Phvul.008G261200	XLOC_020518	0	0.68985	Inf	0.0007745
#N/A	XLOC_015635	1.80257	0	Inf	0.0007745
#N/A	XLOC_020687	0.606139	0	Inf	0.0007745
#N/A	XLOC_020711	0	1.8855	Inf	0.0129971
